# Supplementary material for: Phase-specific transcriptional patterns of the oomycete pathogen Phytophthora sojae unravel genes essential for asexual development and pathogenic processes
Source: PLoS Pathog. 2023 Mar 23;19(3):e1011256. doi: 10.1371/journal.ppat.1011256 (PMC10072465; doi:10.1371/journal.ppat.1011256)
Supplement: S1 Table — (XLSX) [file ppat.1011256.s003.xlsx]

## Sheet: Sheet1
	Module	Protein ID	Go annotation	MY	SP	ZO	CY	GC		v3.0
	1	132948	biological_process_GO:0007165_signal transduction;molecular_function_GO:0004871_signal transducer activity	3.38736	1.8679	3.99639	3.63784	6.99086		350413
	1	108140		0.799087	0	1.43456	0.592636	6.42292		358211*
	1	108153	cellular_component_GO:0016020_membrane;biological_process_GO:0006810_transport;molecular_function_GO:0005215_transporter activity	4.00729	0	0.313826	0	6.9843		468333*
	1	108167	molecular_function_GO:0008235_metalloexopeptidase activity;biological_process_GO:0006508_proteolysis and peptidolysis;molecular_function_GO:0004239_methionyl aminopeptidase activity	2.03738	0	1.6173	2.10668	4.29315		553966
	1	108179	molecular_function_GO:0016491_oxidoreductase activity;biological_process_GO:0008152_metabolism;molecular_function_GO:0009013_succinate-semialdehyde dehydrogenase [NAD(P)+] activity	3.36667	0	1.55876	2.30539	6.73369		489802
	1	108185	molecular_function_GO:0016211_ammonia ligase activity;biological_process_GO:0009058_biosynthesis;biological_process_GO:0006548_histidine catabolism;cellular_component_GO:0005737_cytoplasm;molecular_function_GO:0004397_histidine ammonia-lyase activity	3.19109	1.4678	1.43456	3.17185	7.24791		345537
	1	108199	cellular_component_GO:0005634_nucleus;molecular_function_GO:0003676_nucleic acid binding	1.98477	0	0	0.918386	3.91972		259403
	1	108220	molecular_function_GO:0003824_catalytic activity;biological_process_GO:0006596_polyamine biosynthesis;biological_process_GO:0009089_lysine biosynthesis via diaminopimelate;molecular_function_GO:0008836_diaminopimelate decarboxylase activity	5.03518	5.23997	7.15319	7.14782	7.55942		547617
	1	108228	molecular_function_GO:0016491_oxidoreductase activity;biological_process_GO:0006118_electron transport;molecular_function_GO:0050660_FAD binding;molecular_function_GO:0015036_disulfide oxidoreductase activity;cellular_component_GO:0005737_cytoplasm;molecular_function_GO:0008746_NAD(P) transhydrogenase activity;molecular_function_GO:0003957_NAD(P)+ transhydrogenase (B-specific) activity	5.20676	4.45273	5.68249	6.04994	8.95702		562795*
	1	108244	molecular_function_GO:0016149_translation release factor activity, codon specific;biological_process_GO:0006415_translational termination;cellular_component_GO:0005737_cytoplasm	6.25293	6.17451	6.63696	6.65975	9.04946		547793
	1	108251		4.89889	4.99571	3.91743	5.84807	6.81724		286178* / 508737*
	1	108252	molecular_function_GO:0016810_hydrolase activity, acting on carbon-nitrogen (but not peptide) bonds;biological_process_GO:0006807_nitrogen compound metabolism;molecular_function_GO:0018762_aliphatic nitrilase activity	0.916094	0	0.888305	1.6017	2.45154		295379*
	1	108255	molecular_function_GO:0004049_anthranilate synthase activity;biological_process_GO:0000162_tryptophan biosynthesis;biological_process_GO:0009058_biosynthesis;molecular_function_GO:0016833_oxo-acid-lyase activity;cellular_component_GO:0005950_anthranilate synthase complex	4.41988	4.47197	4.90439	5.59069	6.34063		323977
	1	108259	molecular_function_GO:0008026_ATP-dependent helicase activity;molecular_function_GO:0005524_ATP binding;molecular_function_GO:0004386_helicase activity;molecular_function_GO:0003676_nucleic acid binding;molecular_function_GO:0003723_RNA binding	4.21692	4.12788	5.05979	5.1066	5.57679		553525
	1	108262	biological_process_GO:0006470_protein amino acid dephosphorylation;molecular_function_GO:0004725_protein tyrosine phosphatase activity;molecular_function_GO:0004727_prenylated protein tyrosine phosphatase activity	3.16736	1.8675	1.22527	2.66517	5.25039		471431
	1	108263		2.13783	1.74631	2.39451	2.63575	7.01682		553490
	1	108266	biological_process_GO:0006350_transcription;molecular_function_GO:0003899_DNA-directed RNA polymerase activity;molecular_function_GO:0003677_DNA binding;molecular_function_GO:0003902_DNA-directed RNA polymerase III activity;molecular_function_GO:0003901_DNA-directed RNA polymerase II activity;molecular_function_GO:0003900_DNA-directed RNA polymerase I activity	4.77968	4.45273	5.25626	5.41261	8.32848		538440
	1	108268	molecular_function_GO:0016787_hydrolase activity;molecular_function_GO:0003824_catalytic activity;molecular_function_GO:0017168_5-oxoprolinase (ATP-hydrolyzing) activity	2.51904	0	0	0.326537	4.76803		263761
	1	108273		4.26206	3.94701	4.7036	5.00742	4.89947		553360
	1	108286	molecular_function_GO:0005524_ATP binding	3.30349	1.8675	2.87283	2.69377	3.59753		246028
	1	108290	biological_process_GO:0006412_protein biosynthesis;cellular_component_GO:0005840_ribosome;cellular_component_GO:0005622_intracellular;molecular_function_GO:0003735_structural constituent of ribosome;biological_process_GO:0042254_ribosome biogenesis and assembly;cellular_component_GO:0030529_ribonucleoprotein complex	2.90804	2.35643	2.21692	2.37796	6.45648		496342
	1	108292	molecular_function_GO:0005524_ATP binding;molecular_function_GO:0005525_GTP binding	4.10978	4.22188	4.18198	4.44188	5.48681		543653
	1	108317	molecular_function_GO:0008605_protein kinase CK2 regulator activity;molecular_function_GO:0008603_cAMP-dependent protein kinase regulator activity;cellular_component_GO:0005956_protein kinase CK2 complex;cellular_component_GO:0005952_cAMP-dependent protein kinase complex;molecular_function_GO:0004691_cAMP-dependent protein kinase activity;molecular_function_GO:0004682_protein kinase CK2 activity;…	4.55311	4.52832	6.46687	5.93767	6.90147		314636*
	1	108323	molecular_function_GO:0005554_molecular function unknown	3.36667	1.12234	1.14796	1.01293	5.79103		300364
	1	108352	molecular_function_GO:0008757_S-adenosylmethionine-dependent methyltransferase activity;molecular_function_GO:0030792_methylarsonite methyltransferase activity;molecular_function_GO:0019702_protein-arginine N5-methyltransferase activity;molecular_function_GO:0018707_1-phenanthrol methyltransferase activity;molecular_function_GO:0018423_protein-leucine O-methyltransferase activity;molecular_functi…	5.7806	5.74647	7.04838	6.67955	8.25207		351193
	1	108363		4.28422	4.10341	6.6974	6.47816	7.06268		555658
	1	108379	biological_process_GO:0006118_electron transport;molecular_function_GO:0016491_oxidoreductase activity;molecular_function_GO:0004128_cytochrome-b5 reductase activity	5.68843	5.43909	5.60529	5.38208	6.93925		297652*
	1	108381	molecular_function_GO:0008235_metalloexopeptidase activity;biological_process_GO:0006508_proteolysis and peptidolysis;molecular_function_GO:0004239_methionyl aminopeptidase activity	2.55582	1.123	0.980391	1.54003	5.1946		359646
	1	108387	molecular_function_GO:0005524_ATP binding;molecular_function_GO:0017111_nucleoside-triphosphatase activity;molecular_function_GO:0000166_nucleotide binding;molecular_function_GO:0030402_matrilysin-2 activity;molecular_function_GO:0008319_prenyl protein specific endopeptidase activity;molecular_function_GO:0008133_collagenase activity;molecular_function_GO:0004249_stromelysin 3 activity;molecular_…	6.44142	4.85609	6.43276	6.18973	7.69512		556010
	1	108397	molecular_function_GO:0004399_histidinol dehydrogenase activity;biological_process_GO:0000105_histidine biosynthesis	3.06919	0.668119	0.685267	1.4756	4.72934		498283
	1	108433	molecular_function_GO:0005524_ATP binding;molecular_function_GO:0005525_GTP binding	3.88294	3.29719	3.75798	3.43216	7.25065		486405
	1	108434	biological_process_GO:0008152_metabolism;molecular_function_GO:0003824_catalytic activity;cellular_component_GO:0009333_cysteine synthase complex;molecular_function_GO:0004124_cysteine synthase activity	1.30976	1.30568	0.790772	1.71765	3.43389		284757*
	1	108443	biological_process_GO:0006468_protein amino acid phosphorylation;molecular_function_GO:0005524_ATP binding;molecular_function_GO:0004672_protein kinase activity;molecular_function_GO:0004713_protein-tyrosine kinase activity;molecular_function_GO:0004674_protein serine/threonine kinase activity;molecular_function_GO:0042557_eukaryotic elongation factor-2 kinase activator activity;molecular_functio…	5.01552	4.05302	7.45071	7.46694	7.3278		545616
	1	108469	biological_process_GO:0006979_response to oxidative stress;molecular_function_GO:0004601_peroxidase activity;molecular_function_GO:0004130_cytochrome-c peroxidase activity	6.79647	4.10333	5.41275	5.02441	8.88095		354823
	1	108473	molecular_function_GO:0005524_ATP binding;biological_process_GO:0007264_small GTPase mediated signal transduction;molecular_function_GO:0005525_GTP binding;biological_process_GO:0006886_intracellular protein transport;biological_process_GO:0015031_protein transport	3.06919	2.35643	2.55213	3.06661	5.36082		314944*
	1	108474	biological_process_GO:0006783_heme biosynthesis;molecular_function_GO:0004655_porphobilinogen synthase activity	6.14549	5.09845	5.65489	5.76617	7.22584		285964
	1	108492	molecular_function_GO:0003824_catalytic activity;molecular_function_GO:0005524_ATP binding;molecular_function_GO:0008270_zinc ion binding;cellular_component_GO:0005634_nucleus;molecular_function_GO:0003676_nucleic acid binding;molecular_function_GO:0004642_phosphoribosylformylglycinamidine synthase activity	6.33183	6.22079	10.0022	8.57969	9.98605		544320
	1	108494	biological_process_GO:0006412_protein biosynthesis;cellular_component_GO:0005840_ribosome;cellular_component_GO:0005622_intracellular;molecular_function_GO:0003735_structural constituent of ribosome;molecular_function_GO:0008097_5S rRNA binding	11.3692	11.1494	12.5205	12.1583	12.854		286118
	1	108495	molecular_function_GO:0008415_acyltransferase activity;biological_process_GO:0008152_metabolism;cellular_component_GO:0045252_oxoglutarate dehydrogenase complex;biological_process_GO:0006099_tricarboxylic acid cycle;molecular_function_GO:0004149_dihydrolipoyllysine-residue succinyltransferase activity;cellular_component_GO:0009354_dihydrolipoamide S-succinyltransferase complex	5.92801	5.60529	6.22793	6.67419	7.95449		301304*
	1	108516	cellular_component_GO:0016020_membrane;biological_process_GO:0006810_transport;molecular_function_GO:0005215_transporter activity	4.59783	3.38114	4.68325	4.7177	5.34049		252268*
	1	108536	cellular_component_GO:0016020_membrane;biological_process_GO:0008643_carbohydrate transport;molecular_function_GO:0005351_sugar porter activity;cellular_component_GO:0016021_integral to membrane;biological_process_GO:0006810_transport;molecular_function_GO:0005215_transporter activity	2.66084	1.97929	2.72137	4.0571	5.84637		480239* / 383056*
	1	108544		4.36919	3.60703	5.95564	6.32636	6.39847		257043
	1	108554	molecular_function_GO:0016491_oxidoreductase activity;molecular_function_GO:0008270_zinc ion binding;molecular_function_GO:0008106_alcohol dehydrogenase (NADP+) activity	1.02503	0	0	0.326537	4.53661		325872 / 257013*
	1	108559	molecular_function_GO:0030357_protein phosphatase type 2B activity;cellular_component_GO:0017023_myosin phosphatase complex;molecular_function_GO:0017020_myosin phosphatase regulator activity;molecular_function_GO:0017018_myosin phosphatase activity;molecular_function_GO:0015071_protein phosphatase type 2C activity;molecular_function_GO:0008597_calcium-dependent protein serine/threonine phosphata…	7.73295	7.03123	7.86317	8.21862	8.18573		325833*
	1	108568	biological_process_GO:0006508_proteolysis and peptidolysis;molecular_function_GO:0004222_metalloendopeptidase activity;molecular_function_GO:0004231_insulysin activity	1.12697	0	0.790772	0.918386	2.20383		261837
	1	108571		1.61824	1.30568	1.97049	2.34199	2.59646		261711
	1	108590	molecular_function_GO:0008026_ATP-dependent helicase activity;molecular_function_GO:0005524_ATP binding;molecular_function_GO:0004386_helicase activity;molecular_function_GO:0003676_nucleic acid binding	5.38578	4.84132	5.70288	5.69713	7.62834		null
	1	108597	cellular_component_GO:0016020_membrane;molecular_function_GO:0008519_ammonium transporter activity;biological_process_GO:0006810_transport	0.374066	0.668119	2.66744	3.13077	3.681		494867*
	1	108607		1.12631	0.913033	0.685267	4.32769	5.568		329843
	1	108636	molecular_function_GO:0015036_disulfide oxidoreductase activity;biological_process_GO:0006118_electron transport;molecular_function_GO:0016491_oxidoreductase activity;molecular_function_GO:0008177_succinate dehydrogenase (ubiquinone) activity	8.07266	7.80042	8.09841	8.6435	9.25345		248886
	1	108646	molecular_function_GO:0005525_GTP binding;biological_process_GO:0006412_protein biosynthesis;molecular_function_GO:0005524_ATP binding;biological_process_GO:0006414_translational elongation;molecular_function_GO:0003746_translation elongation factor activity;molecular_function_GO:0016148_protein-synthesizing GTPase activity, termination;molecular_function_GO:0016147_protein-synthesizing GTPase ac…	4.15842	3.25338	3.07365	3.38018	8.58297		287141*
	1	108647	molecular_function_GO:0016763_transferase activity, transferring pentosyl groups;molecular_function_GO:0004731_purine-nucleoside phosphorylase activity	4.29506	4.19897	6.96658	7.32079	7.86984		355309
	1	108672		2.13816	1.74631	1.55876	2.63599	4.94059		561839
	1	108696	biological_process_GO:0006568_tryptophan metabolism;molecular_function_GO:0004640_phosphoribosylanthranilate isomerase activity;molecular_function_GO:0004425_indole-3-glycerol-phosphate synthase activity	2.75852	2.90207	2.45969	2.69377	6.09183		551390
	1	108713	molecular_function_GO:0005524_ATP binding;biological_process_GO:0009058_biosynthesis;molecular_function_GO:0004420_hydroxymethylglutaryl-CoA reductase (NADPH) activity;molecular_function_GO:0042626_ATPase activity, coupled to transmembrane movement of substances;molecular_function_GO:0042625_ATPase activity, coupled to transmembrane movement of ions;molecular_function_GO:0042624_ATPase activity, …	2.99095	3.0115	3.59323	3.34454	7.57369		482793
	1	108754	biological_process_GO:0006418_tRNA aminoacylation for protein translation;molecular_function_GO:0005524_ATP binding;molecular_function_GO:0004812_tRNA ligase activity;biological_process_GO:0006434_seryl-tRNA aminoacylation;molecular_function_GO:0004828_serine-tRNA ligase activity	6.67854	6.25454	6.53848	6.65426	8.58515		537011
	1	108765	cellular_component_GO:0016021_integral to membrane;biological_process_GO:0006810_transport;molecular_function_GO:0005215_transporter activity	3.86839	2.58592	3.6361	3.90602	5.71386		551943
	1	108768	molecular_function_GO:0005525_GTP binding;biological_process_GO:0006412_protein biosynthesis;molecular_function_GO:0005524_ATP binding	5.28544	4.91356	8.12819	8.0426	9.57756		536873*
	1	108782	molecular_function_GO:0003676_nucleic acid binding	6.5592	5.33771	5.90672	5.36887	7.53157		564272*
	1	108802		0.799087	0.668119	0.572405	0.710173	1.95791		467980
	1	108805		2.4813	1.74631	2.82416	2.87971	3.06264		476994*
	1	108813	biological_process_GO:0007001_chromosome organization and biogenesis (sensu Eukaryota);biological_process_GO:0006334_nucleosome assembly;cellular_component_GO:0005634_nucleus;molecular_function_GO:0003677_DNA binding;cellular_component_GO:0000786_nucleosome	6.45605	6.01293	6.21144	6.41719	7.04231		284271
	1	108818	biological_process_GO:0006118_electron transport;molecular_function_GO:0005489_electron transporter activity;molecular_function_GO:0005524_ATP binding;molecular_function_GO:0005506_iron ion binding;molecular_function_GO:0003824_catalytic activity;molecular_function_GO:0016491_oxidoreductase activity;molecular_function_GO:0010181_FMN binding	4.23978	4.47197	5.81928	5.32837	6.58993		260361
	1	108846	molecular_function_GO:0008605_protein kinase CK2 regulator activity;cellular_component_GO:0005956_protein kinase CK2 complex;molecular_function_GO:0008603_cAMP-dependent protein kinase regulator activity;cellular_component_GO:0005952_cAMP-dependent protein kinase complex;molecular_function_GO:0004691_cAMP-dependent protein kinase activity;molecular_function_GO:0004682_protein kinase CK2 activity;…	6.08392	5.62267	5.85002	5.29131	7.1821		310023*
	1	108874	molecular_function_GO:0003879_ATP phosphoribosyltransferase activity;biological_process_GO:0000105_histidine biosynthesis	6.16346	5.87502	5.71628	5.94956	6.88395		511531
	1	108881	biological_process_GO:0006350_transcription;molecular_function_GO:0003899_DNA-directed RNA polymerase activity;molecular_function_GO:0003677_DNA binding;molecular_function_GO:0003902_DNA-directed RNA polymerase III activity;molecular_function_GO:0003901_DNA-directed RNA polymerase II activity;molecular_function_GO:0003900_DNA-directed RNA polymerase I activity	5.18935	5.4872	5.66181	5.83852	7.7111		340380*
	1	108893	biological_process_GO:0006412_protein biosynthesis;cellular_component_GO:0005840_ribosome;cellular_component_GO:0005622_intracellular;molecular_function_GO:0003735_structural constituent of ribosome	11.9713	11.6202	11.6257	11.8315	12.7416		354074
	1	108894	molecular_function_GO:0010181_FMN binding;molecular_function_GO:0008137_NADH dehydrogenase (ubiquinone) activity;biological_process_GO:0006120_mitochondrial electron transport, NADH to ubiquinone;molecular_function_GO:0005506_iron ion binding	6.40912	5.48723	5.00077	5.93166	7.91452		350142*
	1	108905	molecular_function_GO:0016491_oxidoreductase activity;biological_process_GO:0006118_electron transport;molecular_function_GO:0015922_aspartate oxidase activity;molecular_function_GO:0008734_L-aspartate oxidase activity	1.02503	1.4678	4.19148	4.18365	4.60668		327550*
	1	108915	biological_process_GO:0008152_metabolism;molecular_function_GO:0003824_catalytic activity;biological_process_GO:0006568_tryptophan metabolism;molecular_function_GO:0004834_tryptophan synthase activity	4.54399	3.70797	6.14855	6.11489	5.87142		564117*
	1	108932	molecular_function_GO:0005524_ATP binding	4.07219	4.05311	5.33668	4.70371	7.51234		467880
	1	108934	molecular_function_GO:0008757_S-adenosylmethionine-dependent methyltransferase activity;molecular_function_GO:0008270_zinc ion binding;cellular_component_GO:0005634_nucleus;molecular_function_GO:0003676_nucleic acid binding;molecular_function_GO:0030792_methylarsonite methyltransferase activity;molecular_function_GO:0019702_protein-arginine N5-methyltransferase activity;molecular_function_GO:0018…	4.84051	5.123	6.49245	6.82908	7.26965		351207
	1	108959	biological_process_GO:0006468_protein amino acid phosphorylation;molecular_function_GO:0005524_ATP binding;molecular_function_GO:0004672_protein kinase activity;molecular_function_GO:0004713_protein-tyrosine kinase activity;molecular_function_GO:0004674_protein serine/threonine kinase activity;molecular_function_GO:0042557_eukaryotic elongation factor-2 kinase activator activity;molecular_functio…	2.59144	0.668119	0.685267	0.593593	4.25005		349235
	1	108970		5.08006	4.26671	4.69003	3.90602	10.2913		518702*
	1	108976		4.67497	4.61747	5.63384	5.54034	7.54723		356172
	1	108989	biological_process_GO:0006366_transcription from RNA polymerase II promoter;cellular_component_GO:0005665_DNA-directed RNA polymerase II, core complex;molecular_function_GO:0003677_DNA binding;biological_process_GO:0006350_transcription;cellular_component_GO:0005634_nucleus;molecular_function_GO:0003899_DNA-directed RNA polymerase activity;molecular_function_GO:0003902_DNA-directed RNA polymerase…	5.3756	4.31019	5.12164	4.47534	6.81542		330794
	1	108993	molecular_function_GO:0008671_2-dehydro-3-deoxygalactonokinase activity	5.74125	6.22647	6.32963	6.87357	7.67997		314387*
	1	108994	biological_process_GO:0006166_purine ribonucleoside salvage;molecular_function_GO:0004001_adenosine kinase activity	5.63361	4.89937	7.82962	6.87044	7.45419		544543
	1	109019	molecular_function_GO:0005524_ATP binding;biological_process_GO:0006418_tRNA aminoacylation for protein translation;molecular_function_GO:0004812_tRNA ligase activity;biological_process_GO:0006426_glycyl-tRNA aminoacylation;molecular_function_GO:0004820_glycine-tRNA ligase activity;biological_process_GO:0006412_protein biosynthesis;cellular_component_GO:0009345_glycine-tRNA ligase complex	5.24096	4.84137	4.97315	5.81263	6.64292		253949
	1	109024	molecular_function_GO:0003723_RNA binding	7.789	7.21679	7.15566	7.27295	8.69165		356047
	1	109034	biological_process_GO:0016575_histone deacetylation;cellular_component_GO:0005634_nucleus;molecular_function_GO:0004407_histone deacetylase activity	5.68016	5.4488	6.20193	6.30331	6.94938		542338
	1	109047		1.12631	0.913033	0.685267	4.30932	5.568		329114
	1	109060	molecular_function_GO:0003824_catalytic activity;cellular_component_GO:0009382_imidazoleglycerol phosphate synthase complex;cellular_component_GO:0005737_cytoplasm;molecular_function_GO:0000107_imidazoleglycerol phosphate synthase activity;biological_process_GO:0000105_histidine biosynthesis;molecular_function_GO:0018127_NAD(P)-serine ADP-ribosyltransferase activity;molecular_function_GO:0018121_…	7.13223	6.89159	8.58094	7.96392	8.68609		351517
	1	109103	biological_process_GO:0008152_metabolism;molecular_function_GO:0003824_catalytic activity;molecular_function_GO:0003882_CDP-diacylglycerol-serine O-phosphatidyltransferase activity	2.36205	2.72072	2.58183	2.87971	3.64824		256102
	1	109107	biological_process_GO:0006412_protein biosynthesis;cellular_component_GO:0005840_ribosome;cellular_component_GO:0005622_intracellular;molecular_function_GO:0003735_structural constituent of ribosome	6.75362	6.4174	6.21144	6.55824	7.43508		355044
	1	109110	biological_process_GO:0009231_riboflavin biosynthesis;molecular_function_GO:0008686_3,4-dihydroxy-2-butanone-4-phosphate synthase activity;molecular_function_GO:0003935_GTP cyclohydrolase II activity	4.83304	3.77157	6.7407	6.97916	7.50776		562495
	1	109116	molecular_function_GO:0008757_S-adenosylmethionine-dependent methyltransferase activity	5.37037	5.55201	5.74599	5.85127	8.36681		550322
	1	109122	molecular_function_GO:0008757_S-adenosylmethionine-dependent methyltransferase activity;molecular_function_GO:0008649_rRNA methyltransferase activity;molecular_function_GO:0000179_rRNA (adenine-N6,N6-)-dimethyltransferase activity;biological_process_GO:0000154_rRNA modification;molecular_function_GO:0030792_methylarsonite methyltransferase activity;molecular_function_GO:0019702_protein-arginine N…	4.99562	5.48723	7.12832	6.88605	7.41572		565357
	1	109131	biological_process_GO:0006635_fatty acid beta-oxidation;cellular_component_GO:0005777_peroxisome;molecular_function_GO:0003997_acyl-CoA oxidase activity;molecular_function_GO:0016491_oxidoreductase activity;biological_process_GO:0006118_electron transport	3.98057	0.668119	2.52206	3.48233	6.18915		488354
	1	109150	molecular_function_GO:0008410_CoA-transferase activity;biological_process_GO:0008152_metabolism;molecular_function_GO:0008260_3-oxoacid CoA-transferase activity	5.58111	5.44887	4.82614	6.09356	7.08429		350484
	1	109164		6.16645	6.05823	7.88857	7.31389	8.27172		312071*
	1	109169		0.374066	0	1.72683	2.01863	2.15737		354905
	1	109200		1.12631	0.913033	0.685267	4.32769	5.568		249691
	1	109213	cellular_component_GO:0016020_membrane;biological_process_GO:0006810_transport;molecular_function_GO:0005488_binding;biological_process_GO:0006839_mitochondrial transport;cellular_component_GO:0005739_mitochondrion;cellular_component_GO:0005743_mitochondrial inner membrane;molecular_function_GO:0005215_transporter activity	3.01739	1.74631	1.6173	2.34199	4.03844		258167 / 309614
	1	109218	biological_process_GO:0006118_electron transport;molecular_function_GO:0005506_iron ion binding;molecular_function_GO:0005489_electron transporter activity;molecular_function_GO:0005524_ATP binding;molecular_function_GO:0016887_ATPase activity;molecular_function_GO:0017111_nucleoside-triphosphatase activity;molecular_function_GO:0000166_nucleotide binding;molecular_function_GO:0016667_oxidoreduct…	2.4813	1.74631	2.77336	1.47508	7.89279		309590*
	1	109261	biological_process_GO:0009225_nucleotide-sugar metabolism;molecular_function_GO:0003824_catalytic activity;molecular_function_GO:0008460_dTDP-glucose 4,6-dehydratase activity	4.50691	3.1614	3.17425	3.72378	7.36991		284829*
	1	109263	molecular_function_GO:0016491_oxidoreductase activity;biological_process_GO:0008152_metabolism;molecular_function_GO:0004029_aldehyde dehydrogenase (NAD) activity	5.28544	4.54659	4.55477	5.66132	9.72326		256563*
	1	109267	molecular_function_GO:0051082_unfolded protein binding;molecular_function_GO:0031072_heat shock protein binding;biological_process_GO:0006457_protein folding	8.60141	8.0126	8.7388	8.47683	10.2564		345922
	1	109294		7.39305	7.36839	7.76494	8.46493	8.46074		355949
	1	109308	molecular_function_GO:0016491_oxidoreductase activity;biological_process_GO:0008152_metabolism;molecular_function_GO:0004029_aldehyde dehydrogenase (NAD) activity	6.44634	5.78547	6.01109	6.24886	7.07817		352984*
	1	109324	biological_process_GO:0006432_phenylalanyl-tRNA aminoacylation;molecular_function_GO:0005524_ATP binding;molecular_function_GO:0004826_phenylalanine-tRNA ligase activity;cellular_component_GO:0005737_cytoplasm;biological_process_GO:0006418_tRNA aminoacylation for protein translation;molecular_function_GO:0004812_tRNA ligase activity;cellular_component_GO:0009328_phenylalanine-tRNA ligase complex	4.05944	2.78388	2.5218	3.21241	6.85908		326460*
	1	109325		3.23695	3.89084	6.84209	6.73231	7.7101		480655*
	1	109344	biological_process_GO:0008612_hypusine biosynthesis from peptidyl-lysine;biological_process_GO:0050983_spermidine catabolism to deoxyhypusine, using deoxyhypusine synthase;molecular_function_GO:0004171_deoxyhypusine synthase activity	5.68843	3.06333	5.3059	5.35099	7.37619		509984
	1	109389	molecular_function_GO:0003847_1-alkyl-2-acetylglycerophosphocholine esterase activity	11.4833	10.8586	11.8747	11.606	12.7643		355000
	1	109393	biological_process_GO:0006164_purine nucleotide biosynthesis;molecular_function_GO:0004639_phosphoribosylaminoimidazolesuccinocarboxamide synthase activity	2.51879	1.30568	2.82416	3.19235	7.14435		513619
	1	109394	biological_process_GO:0006412_protein biosynthesis;cellular_component_GO:0005840_ribosome;cellular_component_GO:0005622_intracellular;molecular_function_GO:0003735_structural constituent of ribosome	12.4612	11.8569	11.9665	12.3401	13.258		355006
	1	109397		3.59574	2.51324	1.06695	4.37267	7.49744		477165*
	1	109405	molecular_function_GO:0005524_ATP binding	2.82028	1.30568	0.685267	1.71809	5.86431		336490
	1	109419	biological_process_GO:0006508_proteolysis and peptidolysis;molecular_function_GO:0004197_cysteine-type endopeptidase activity;biological_process_GO:0006164_purine nucleotide biosynthesis;molecular_function_GO:0005525_GTP binding;molecular_function_GO:0004019_adenylosuccinate synthase activity	7.95809	7.23664	7.10812	7.27056	9.18217		347172*
	1	109439	biological_process_GO:0006412_protein biosynthesis;cellular_component_GO:0005840_ribosome;cellular_component_GO:0005622_intracellular;molecular_function_GO:0003735_structural constituent of ribosome	11.1817	10.7144	10.5196	10.8072	12.0599		353776
	1	109455	biological_process_GO:0006535_cysteine biosynthesis from serine;biological_process_GO:0008152_metabolism;molecular_function_GO:0003824_catalytic activity;biological_process_GO:0019343_cysteine biosynthesis via cystathione;cellular_component_GO:0005737_cytoplasm;molecular_function_GO:0004122_cystathionine beta-synthase activity	4.63262	5.00894	4.60609	5.02998	6.58555		301600 / 301616
	1	109486	biological_process_GO:0006164_purine nucleotide biosynthesis;molecular_function_GO:0004643_phosphoribosylaminoimidazolecarboxamide formyltransferase activity;molecular_function_GO:0003937_IMP cyclohydrolase activity	4.68336	3.8024	4.96749	4.63883	7.69713		546417
	1	109495	biological_process_GO:0006564_L-serine biosynthesis;molecular_function_GO:0004647_phosphoserine phosphatase activity;biological_process_GO:0008152_metabolism;molecular_function_GO:0003824_catalytic activity;molecular_function_GO:0016791_phosphoric monoester hydrolase activity	1.81352	1.30568	3.48774	2.74911	5.2394		null
	1	109496		4.20539	2.90207	2.9201	3.13077	7.71409		286447
	1	109531	biological_process_GO:0006260_DNA replication;cellular_component_GO:0005663_DNA replication factor C complex;molecular_function_GO:0003677_DNA binding;molecular_function_GO:0017111_nucleoside-triphosphatase activity;molecular_function_GO:0000166_nucleotide binding	3.52344	2.18047	2.01471	2.54449	6.46591		340838
	1	109544	molecular_function_GO:0003847_1-alkyl-2-acetylglycerophosphocholine esterase activity	3.68134	2.90207	2.9201	3.27038	3.99991		289141*
	1	109545	molecular_function_GO:0005524_ATP binding;molecular_function_GO:0008605_protein kinase CK2 regulator activity;molecular_function_GO:0008603_cAMP-dependent protein kinase regulator activity;cellular_component_GO:0005956_protein kinase CK2 complex;cellular_component_GO:0005952_cAMP-dependent protein kinase complex;molecular_function_GO:0004691_cAMP-dependent protein kinase activity;molecular_functi…	8.13697	7.77738	9.3597	8.82602	9.21335		551045
	1	109551	molecular_function_GO:0005524_ATP binding	5.94888	5.49665	7.08373	6.26324	7.61884		554043
	1	109564	molecular_function_GO:0008235_metalloexopeptidase activity;biological_process_GO:0006508_proteolysis and peptidolysis;molecular_function_GO:0004239_methionyl aminopeptidase activity	5.26896	3.49851	4.1819	4.91915	6.45884		477972*
	1	109580	molecular_function_GO:0004867_serine-type endopeptidase inhibitor activity	5.89254	5.73852	6.92096	7.15943	7.83016		480926
	1	109585	molecular_function_GO:0016491_oxidoreductase activity;molecular_function_GO:0008270_zinc ion binding;molecular_function_GO:0016616_oxidoreductase activity, acting on the CH-OH group of donors, NAD or NADP as acceptor;biological_process_GO:0006564_L-serine biosynthesis;molecular_function_GO:0046029_mannitol dehydrogenase activity	4.35882	1.4678	3.8337	2.80281	9.37594		287119
	1	109611		2.18555	1.8675	2.77357	3.51475	4.45365		null
	1	109631	molecular_function_GO:0008094_DNA-dependent ATPase activity;biological_process_GO:0006270_DNA replication initiation;molecular_function_GO:0005524_ATP binding;molecular_function_GO:0003677_DNA binding;molecular_function_GO:0017111_nucleoside-triphosphatase activity;molecular_function_GO:0000166_nucleotide binding	2.62691	2.90227	3.8336	4.16326	7.39855		347330
	1	109642	molecular_function_GO:0016491_oxidoreductase activity;biological_process_GO:0006118_electron transport;molecular_function_GO:0050660_FAD binding;molecular_function_GO:0015036_disulfide oxidoreductase activity;cellular_component_GO:0005737_cytoplasm;molecular_function_GO:0004148_dihydrolipoyl dehydrogenase activity	7.11849	5.12305	5.91258	5.54427	7.70212		556052
	1	109686	molecular_function_GO:0016491_oxidoreductase activity;molecular_function_GO:0008270_zinc ion binding;molecular_function_GO:0016616_oxidoreductase activity, acting on the CH-OH group of donors, NAD or NADP as acceptor;biological_process_GO:0006564_L-serine biosynthesis;molecular_function_GO:0046029_mannitol dehydrogenase activity	8.24849	1.30568	4.03975	2.60573	10.5257		548576*
	1	109706	molecular_function_GO:0016491_oxidoreductase activity;molecular_function_GO:0008270_zinc ion binding;molecular_function_GO:0016616_oxidoreductase activity, acting on the CH-OH group of donors, NAD or NADP as acceptor;biological_process_GO:0006564_L-serine biosynthesis;molecular_function_GO:0046029_mannitol dehydrogenase activity	8.11867	4.58244	8.95506	7.87837	11.5806		548576
	1	110075	molecular_function_GO:0016491_oxidoreductase activity;biological_process_GO:0006118_electron transport;molecular_function_GO:0015036_disulfide oxidoreductase activity;cellular_component_GO:0005737_cytoplasm;molecular_function_GO:0004791_thioredoxin-disulfide reductase activity	3.57797	1.97966	3.73173	3.41508	5.14258		348901*
	1	110337	biological_process_GO:0009073_aromatic amino acid family biosynthesis;molecular_function_GO:0004107_chorismate synthase activity	2.99114	1.74631	2.05728	1.66084	5.3809		497112*
	1	110459	molecular_function_GO:0005524_ATP binding;cellular_component_GO:0005737_cytoplasm;cellular_component_GO:0005634_nucleus	3.80859	1.74631	2.45943	2.66494	5.34046		354319*
	1	110502	molecular_function_GO:0008415_acyltransferase activity;biological_process_GO:0008152_metabolism;molecular_function_GO:0005515_protein binding;molecular_function_GO:0030523_dihydrolipoamide S-acyltransferase activity;cellular_component_GO:0009351_dihydrolipoamide S-acyltransferase complex;molecular_function_GO:0004742_dihydrolipoyllysine-residue acetyltransferase activity	7.30001	6.3617	6.5328	6.71144	8.99136		562723
	1	110748	biological_process_GO:0006084_acetyl-CoA metabolism;molecular_function_GO:0004421_hydroxymethylglutaryl-CoA synthase activity	0.374066	0	0	0.326537	2.11003		516045*
	1	111035	molecular_function_GO:0005524_ATP binding;biological_process_GO:0007018_microtubule-based movement;cellular_component_GO:0005875_microtubule associated complex;molecular_function_GO:0003777_microtubule motor activity	0.669934	0	0	0.326537	1.84639		295196*
	1	111082	biological_process_GO:0006118_electron transport;molecular_function_GO:0016491_oxidoreductase activity;molecular_function_GO:0005506_iron ion binding;molecular_function_GO:0005489_electron transporter activity	2.08814	0.668119	0.97966	0	4.19424		295142*
	1	111337		1.39397	0	0.571434	2.18967	4.78335		298608*
	1	111357	biological_process_GO:0009116_nucleoside metabolism;biological_process_GO:0009165_nucleotide biosynthesis;molecular_function_GO:0004749_ribose-phosphate diphosphokinase activity	7.13829	6.08975	6.48265	6.87514	7.55611		491610*
	1	111448	molecular_function_GO:0005524_ATP binding;molecular_function_GO:0017111_nucleoside-triphosphatase activity;molecular_function_GO:0000166_nucleotide binding;molecular_function_GO:0042557_eukaryotic elongation factor-2 kinase activator activity;molecular_function_GO:0042556_eukaryotic elongation factor-2 kinase regulator activity;molecular_function_GO:0035004_phosphoinositide 3-kinase activity;mole…	0.916859	1.30568	1.67356	2.06316	4.28259		499974*
	1	111588	biological_process_GO:0006614_SRP-dependent cotranslational protein-membrane targeting;cellular_component_GO:0005786_signal recognition particle (sensu Eukaryota);molecular_function_GO:0005525_GTP binding;molecular_function_GO:0003723_RNA binding;molecular_function_GO:0005524_ATP binding;molecular_function_GO:0017111_nucleoside-triphosphatase activity;molecular_function_GO:0000166_nucleotide bind…	4.80281	4.15194	5.03866	5.60214	7.02164		360478*
	1	111599	molecular_function_GO:0003676_nucleic acid binding;molecular_function_GO:0005524_ATP binding	5.04168	4.95522	5.74599	5.81591	5.96768		null
	1	111665	biological_process_GO:0006418_tRNA aminoacylation for protein translation;molecular_function_GO:0005524_ATP binding;molecular_function_GO:0004812_tRNA ligase activity;biological_process_GO:0006438_valyl-tRNA aminoacylation;molecular_function_GO:0004832_valine-tRNA ligase activity	4.69165	4.99576	4.15267	4.85718	6.98266		314768*
	1	111765	molecular_function_GO:0008026_ATP-dependent helicase activity;molecular_function_GO:0005524_ATP binding;molecular_function_GO:0004386_helicase activity;molecular_function_GO:0003676_nucleic acid binding	2.2765	0.668119	2.87303	2.54449	5.81342		555670*
	1	111798		1.87263	1.61353	2.42734	2.0635	7.98273		345116*
	1	111888		3.40749	2.72094	3.89394	3.56218	6.70406		297671*
	1	111950	molecular_function_GO:0005524_ATP binding;molecular_function_GO:0004849_uridine kinase activity;molecular_function_GO:0016301_kinase activity;biological_process_GO:0009058_biosynthesis	3.2817	2.84418	3.13504	3.1306	7.89454		null
	1	112102	molecular_function_GO:0005524_ATP binding;molecular_function_GO:0004781_sulfate adenylyltransferase (ATP) activity;biological_process_GO:0000103_sulfate assimilation;molecular_function_GO:0016772_transferase activity, transferring phosphorus-containing groups;molecular_function_GO:0016301_kinase activity;molecular_function_GO:0016462_pyrophosphatase activity;biological_process_GO:0008152_metaboli…	7.63653	6.4469	8.82992	8.19814	8.55558		354656* / 390897*
	1	112127	molecular_function_GO:0008450_O-sialoglycoprotein endopeptidase activity	4.71611	3.89084	6.09047	5.9074	6.0295		362612* / 360634*
	1	112202		1.39342	1.12234	1.43456	1.18396	2.98605		498294*
	1	112206	biological_process_GO:0006508_proteolysis and peptidolysis;cellular_component_GO:0005622_intracellular;molecular_function_GO:0004198_calpain activity	1.75061	1.12234	1.55876	1.33685	3.08746		315088*
	1	112288	biological_process_GO:0006468_protein amino acid phosphorylation;molecular_function_GO:0005524_ATP binding;molecular_function_GO:0004672_protein kinase activity;molecular_function_GO:0004713_protein-tyrosine kinase activity;molecular_function_GO:0004674_protein serine/threonine kinase activity;molecular_function_GO:0042557_eukaryotic elongation factor-2 kinase activator activity;molecular_functio…	0.916094	0.913033	1.7277	2.48027	3.13553		487753*
	1	112647	biological_process_GO:0006468_protein amino acid phosphorylation;molecular_function_GO:0005524_ATP binding;molecular_function_GO:0004672_protein kinase activity;molecular_function_GO:0004674_protein serine/threonine kinase activity;molecular_function_GO:0042557_eukaryotic elongation factor-2 kinase activator activity;molecular_function_GO:0042556_eukaryotic elongation factor-2 kinase regulator ac…	2.62644	2.43696	2.45943	2.74911	4.72154		561603*
	1	112706	biological_process_GO:0006508_proteolysis and peptidolysis;molecular_function_GO:0004197_cysteine-type endopeptidase activity;molecular_function_GO:0005524_ATP binding;biological_process_GO:0006355_regulation of transcription, DNA-dependent;molecular_function_GO:0003677_DNA binding;biological_process_GO:0000160_two-component signal transduction system (phosphorelay);molecular_function_GO:0017111_…	1.02503	1.30568	0.571434	1.77231	2.62971		334024*
	1	113137	biological_process_GO:0006415_translational termination;molecular_function_GO:0003747_translation release factor activity;molecular_function_GO:0016149_translation release factor activity, codon specific;cellular_component_GO:0005737_cytoplasm	2.31962	0.913033	1.29807	1.40817	6.07339		301424*
	1	113542	cellular_component_GO:0005634_nucleus;molecular_function_GO:0003677_DNA binding;biological_process_GO:0009058_biosynthesis;molecular_function_GO:0046921_alpha(1,6)-fucosyltransferase activity;molecular_function_GO:0046920_alpha(1,3)-fucosyltransferase activity;molecular_function_GO:0046527_glucosyltransferase activity;molecular_function_GO:0042283_dolichyl pyrophosphate Glc1Man9GlcNAc2 alpha-1,3-…	3.63064	2.08338	2.66721	2.63575	3.97361		554865*
	1	113895	molecular_function_GO:0016767_geranylgeranyl-diphosphate geranylgeranyltransferase activity	0.799087	0	0.685267	1.10098	2.87696		299329*
	1	114812	biological_process_GO:0006412_protein biosynthesis;cellular_component_GO:0005840_ribosome;cellular_component_GO:0005622_intracellular;molecular_function_GO:0003735_structural constituent of ribosome	11.0664	10.7584	10.6465	11.2395	11.9862		355302
	1	114824	molecular_function_GO:0005524_ATP binding	3.63064	2.58592	4.31129	4.67531	4.96079		563705*
	1	114871	molecular_function_GO:0005554_molecular function unknown;molecular_function_GO:0005506_iron ion binding;molecular_function_GO:0003824_catalytic activity	4.4593	3.57168	4.27545	3.88127	6.88921		536500* / 317995*
	1	115011	molecular_function_GO:0016836_hydro-lyase activity;biological_process_GO:0008152_metabolism;molecular_function_GO:0016829_lyase activity;molecular_function_GO:0003861_3-isopropylmalate dehydratase activity	3.32452	1.30568	1.87814	2.69354	5.2775		327666*
	1	115742		1.30976	0.913033	1.72727	0.710173	3.39479		null
	1	115890	biological_process_GO:0006418_tRNA aminoacylation for protein translation;molecular_function_GO:0005524_ATP binding;molecular_function_GO:0004812_tRNA ligase activity;molecular_function_GO:0004821_histidine-tRNA ligase activity	1.39287	0	0	0.466758	3.90583		475569* / 477153*
	1	116082	molecular_function_GO:0008605_protein kinase CK2 regulator activity;molecular_function_GO:0008603_cAMP-dependent protein kinase regulator activity;cellular_component_GO:0005956_protein kinase CK2 complex;cellular_component_GO:0005952_cAMP-dependent protein kinase complex;molecular_function_GO:0004691_cAMP-dependent protein kinase activity;molecular_function_GO:0004682_protein kinase CK2 activity;…	1.92979	1.97966	2.91991	2.51273	6.36608		248457*
	1	116164	molecular_function_GO:0003723_RNA binding	3.04369	2.65489	3.33956	3.15153	7.25202		258892
	1	116661	biological_process_GO:0006096_glycolysis;molecular_function_GO:0004743_pyruvate kinase activity	4.34837	3.29734	4.99526	5.38218	5.8097		467666*
	1	116990	cellular_component_GO:0009320_phosphoribosylaminoimidazole carboxylase complex;biological_process_GO:0006189_'de novo' IMP biosynthesis;molecular_function_GO:0004638_phosphoribosylaminoimidazole carboxylase activity	4.34844	3.5718	3.8213	4.17353	5.2228		510589*
	1	117121	cellular_component_GO:0016020_membrane;biological_process_GO:0006487_N-linked glycosylation;molecular_function_GO:0005509_calcium ion binding;molecular_function_GO:0004571_mannosyl-oligosaccharide 1,2-alpha-mannosidase activity	1.68661	0	0	0.593593	2.63041		332766*
	1	117443		4.98226	4.99571	3.95187	5.85761	6.98596		474118* / 288420*
	1	117732		1.68572	0	1.6173	1.40762	4.71359		545146*
	1	117783	molecular_function_GO:0008094_DNA-dependent ATPase activity;biological_process_GO:0006270_DNA replication initiation;molecular_function_GO:0005524_ATP binding;molecular_function_GO:0003677_DNA binding	2.18555	1.614	2.25399	2.01935	4.73725		477118*
	1	117798		4.74033	4.73373	3.50335	5.65036	6.66974		467400*
	1	118156	molecular_function_GO:0008270_zinc ion binding;molecular_function_GO:0008237_metallopeptidase activity;biological_process_GO:0006508_proteolysis and peptidolysis	1.02503	0	0.448901	0	2.63041		456994*
	1	118383	biological_process_GO:0006468_protein amino acid phosphorylation;molecular_function_GO:0005524_ATP binding;molecular_function_GO:0004672_protein kinase activity;molecular_function_GO:0004713_protein-tyrosine kinase activity;molecular_function_GO:0004674_protein serine/threonine kinase activity;molecular_function_GO:0004687_myosin-light-chain kinase activity	5.69669	4.22188	4.52457	4.76569	6.75889		554052*
	1	118588	molecular_function_GO:0005524_ATP binding;molecular_function_GO:0016887_ATPase activity	1.92941	0	0.313826	0	3.59753		329176*
	1	119003	biological_process_GO:0006412_protein biosynthesis;molecular_function_GO:0005525_GTP binding;molecular_function_GO:0005524_ATP binding	6.05853	5.50605	6.48855	5.93463	7.99093		477507*
	1	119019	molecular_function_GO:0005524_ATP binding;molecular_function_GO:0003677_DNA binding;molecular_function_GO:0008026_ATP-dependent helicase activity;molecular_function_GO:0004386_helicase activity;molecular_function_GO:0003676_nucleic acid binding;molecular_function_GO:0042626_ATPase activity, coupled to transmembrane movement of substances;molecular_function_GO:0042625_ATPase activity, coupled to t…	4.93423	4.39335	6.05663	5.21432	6.64501		476581*
	1	119111	molecular_function_GO:0005524_ATP binding	3.54176	3.60703	5.3147	5.53241	6.34825		562505*
	1	119559	biological_process_GO:0006298_mismatch repair;molecular_function_GO:0005524_ATP binding	3.82375	3.60703	4.47807	4.2332	5.55035		null
	1	119995	molecular_function_GO:0005524_ATP binding;biological_process_GO:0007018_microtubule-based movement;cellular_component_GO:0005875_microtubule associated complex;molecular_function_GO:0003777_microtubule motor activity	1.87224	0.668119	0.888305	0.326537	3.52707		310092*
	1	120237	molecular_function_GO:0016491_oxidoreductase activity;biological_process_GO:0006118_electron transport;biological_process_GO:0051341_regulation of oxidoreductase activity	4.22836	0	0.313826	0.593593	7.1414		262251*
	1	120321	biological_process_GO:0006397_mRNA processing	1.81311	0.913033	1.77905	1.54003	2.52582		330130*
	1	120536	biological_process_GO:0005992_trehalose biosynthesis;molecular_function_GO:0003825_alpha,alpha-trehalose-phosphate synthase (UDP-forming) activity	0.374066	0	0.889084	1.6017	2.33285		494592*
	1	120543	biological_process_GO:0006470_protein amino acid dephosphorylation;molecular_function_GO:0004721_phosphoprotein phosphatase activity;molecular_function_GO:0004725_protein tyrosine phosphatase activity;molecular_function_GO:0004727_prenylated protein tyrosine phosphatase activity	1.02574	0	0.313826	0	2.33285		558210*
	1	120593	molecular_function_GO:0005524_ATP binding;molecular_function_GO:0016887_ATPase activity;molecular_function_GO:0017111_nucleoside-triphosphatase activity;molecular_function_GO:0000166_nucleotide binding	2.08848	0	0.571434	0	5.13668		338330* / 522513* / 522675*
	1	120827	molecular_function_GO:0016491_oxidoreductase activity;cellular_component_GO:0016020_membrane;biological_process_GO:0006118_electron transport	7.84852	7.14362	6.95671	8.27006	9.19501		330563*
	1	120965		0.374066	0	1.22527	1.54003	4.55447		519741*
	1	120969	biological_process_GO:0006206_pyrimidine base metabolism;molecular_function_GO:0016757_transferase activity, transferring glycosyl groups;biological_process_GO:0008152_metabolism;molecular_function_GO:0004048_anthranilate phosphoribosyltransferase activity;biological_process_GO:0000162_tryptophan biosynthesis	2.48156	0	1.49825	2.30568	4.39554		519060*
	1	121202		7.83083	7.11325	7.04839	7.64068	9.56223		288960*
	1	121359		3.68145	3.42129	4.12276	4.66078	5.64071		551704
	1	121819	molecular_function_GO:0008601_protein phosphatase type 2A regulator activity;biological_process_GO:0007165_signal transduction;cellular_component_GO:0000159_protein phosphatase type 2A complex	3.76214	3.67514	3.30437	3.57761	6.88748		null
	1	121912	molecular_function_GO:0005524_ATP binding;molecular_function_GO:0016787_hydrolase activity;molecular_function_GO:0008892_guanine deaminase activity	5.00239	4.1756	5.02255	5.62454	6.13691		484971*
	1	122042	biological_process_GO:0006468_protein amino acid phosphorylation;molecular_function_GO:0005524_ATP binding;molecular_function_GO:0004672_protein kinase activity;molecular_function_GO:0004713_protein-tyrosine kinase activity;molecular_function_GO:0004674_protein serine/threonine kinase activity;molecular_function_GO:0042557_eukaryotic elongation factor-2 kinase activator activity;molecular_functio…	1.8127	0.913033	2.25429	2.74932	3.75979		294535*
	1	122343	biological_process_GO:0007018_microtubule-based movement;cellular_component_GO:0005875_microtubule associated complex;molecular_function_GO:0005524_ATP binding;molecular_function_GO:0003777_microtubule motor activity	0.374066	0	0.685267	0.466758	3.68089		481164*
	1	122583	biological_process_GO:0007186_G-protein coupled receptor protein signaling pathway;cellular_component_GO:0005834_heterotrimeric G-protein complex;molecular_function_GO:0004871_signal transducer activity;molecular_function_GO:0008605_protein kinase CK2 regulator activity;molecular_function_GO:0008603_cAMP-dependent protein kinase regulator activity;cellular_component_GO:0005956_protein kinase CK2 …	4.75617	3.89084	6.27627	5.82563	6.33544		551325*
	1	123541	biological_process_GO:0006396_RNA processing;molecular_function_GO:0004730_pseudouridylate synthase activity;biological_process_GO:0008033_tRNA processing	1.61871	0.913033	1.6173	2.41278	4.26093		309818*
	1	123568	biological_process_GO:0006468_protein amino acid phosphorylation;molecular_function_GO:0005524_ATP binding;molecular_function_GO:0004672_protein kinase activity;molecular_function_GO:0004713_protein-tyrosine kinase activity;molecular_function_GO:0004674_protein serine/threonine kinase activity;molecular_function_GO:0042557_eukaryotic elongation factor-2 kinase activator activity;molecular_functio…	3.73031	2.58592	3.0944	3.30801	5.17177		341673*
	1	123632	molecular_function_GO:0003847_1-alkyl-2-acetylglycerophosphocholine esterase activity	6.13947	5.92479	7.66472	6.8938	7.68908		498211*
	1	123931	biological_process_GO:0006512_ubiquitin cycle;biological_process_GO:0006464_protein modification;molecular_function_GO:0004840_ubiquitin conjugating enzyme activity;molecular_function_GO:0004842_ubiquitin-protein ligase activity	1.47197	0	0.572405	1.1003	4.29315		479615*
	1	124148	biological_process_GO:0006508_proteolysis and peptidolysis;molecular_function_GO:0004185_serine carboxypeptidase activity;molecular_function_GO:0004258_vacuolar carboxypeptidase Y;molecular_function_GO:0004186_carboxypeptidase C activity	0.530071	0	0.571434	0.326537	5.17748		478999*
	1	125240	molecular_function_GO:0005524_ATP binding	0.374066	0	0.888305	0.710173	3.98687		250541*
	1	125569		0.530071	0	0	0.326537	1.72596		null
	1	125685	biological_process_GO:0006468_protein amino acid phosphorylation;molecular_function_GO:0005524_ATP binding;molecular_function_GO:0004672_protein kinase activity;molecular_function_GO:0004713_protein-tyrosine kinase activity;molecular_function_GO:0004674_protein serine/threonine kinase activity;molecular_function_GO:0042557_eukaryotic elongation factor-2 kinase activator activity;molecular_functio…	3.63052	2.27083	2.63923	2.77631	3.90593		null
	1	125708		1.12631	0	0.448901	0.326537	1.78701		354169
	1	125846	molecular_function_GO:0008138_protein tyrosine/serine/threonine phosphatase activity;biological_process_GO:0006470_protein amino acid dephosphorylation;molecular_function_GO:0004721_phosphoprotein phosphatase activity	1.68616	0	0	0.326537	3.49044		542970*
	1	125904	molecular_function_GO:0016491_oxidoreductase activity;molecular_function_GO:0008270_zinc ion binding	1.22095	0	1.82944	1.66084	7.36488		548576*
	1	126091		1.02503	0	0	0.326537	4.24998		325872* / 257013* / 257013*
	1	126105		1.02503	0	0.313826	0	2.59646		318168*
	1	126145		1.92941	1.74631	3.79629	2.95271	6.41077		288898*
	1	126248		4.03369	2.18015	3.43989	2.82883	7.70115		325833*
	1	126407	molecular_function_GO:0005554_molecular function unknown;molecular_function_GO:0005525_GTP binding	3.23695	2.65489	4.78858	5.12247	5.27746		296986*
	1	126475		1.75146	1.97966	3.40735	4.19354	6.04221		355289*
	1	126874	cellular_component_GO:0016020_membrane;biological_process_GO:0006812_cation transport;molecular_function_GO:0005261_cation channel activity	1.02503	0	0	0.466758	2.69599		563731*
	1	127034	biological_process_GO:0006412_protein biosynthesis;cellular_component_GO:0005840_ribosome;cellular_component_GO:0005622_intracellular;molecular_function_GO:0003735_structural constituent of ribosome	1.22095	0	0.571434	0.326537	2.15737		308450*
	1	127041	biological_process_GO:0006659_phosphatidylserine biosynthesis;molecular_function_GO:0018422_GDP-mannose:serine-protein mannose-1-phosphotransferase activity;molecular_function_GO:0018421_UDP-N-acetylglucosamine:serine-protein N-acetylglucosamine-1-phosphotransferase activity;molecular_function_GO:0016780_phosphotransferase activity, for other substituted phosphate groups;molecular_function_GO:000…	2.99095	1.97929	4.36352	3.19235	5.44447		474455
	1	127046		2.36177	2.84418	4.47813	4.12184	4.49115		467172*
	1	127055		1.61824	0.913033	1.22527	1.40817	3.06264		469821*
	1	127076	molecular_function_GO:0003723_RNA binding	3.38722	3.38114	4.76293	4.2527	6.91874		308481
	1	127094		2.2762	2.43696	2.36065	2.97618	3.83471		471918
	1	127098		0.67084	0	1.6173	1.97269	4.32467		397432*
	1	127119		2.72661	0	0	0.593593	6.89798		353363
	1	127147		0.530071	0	1.49825	2.72159	4.5277		469930*
	1	127159		1.47249	0	0	0.710173	2.41332		257520*
	1	127165		5.17169	3.8024	4.41366	3.9182	6.69403		553749
	1	127174	biological_process_GO:0016567_protein ubiquitination;molecular_function_GO:0008270_zinc ion binding;molecular_function_GO:0004842_ubiquitin-protein ligase activity;cellular_component_GO:0000151_ubiquitin ligase complex	0.799087	0	0	0.466758	1.20038		476986* / 320910* / 320911* / 469986*
	1	127180	biological_process_GO:0006468_protein amino acid phosphorylation;molecular_function_GO:0005524_ATP binding;molecular_function_GO:0004672_protein kinase activity;molecular_function_GO:0004713_protein-tyrosine kinase activity;molecular_function_GO:0004674_protein serine/threonine kinase activity;molecular_function_GO:0008605_protein kinase CK2 regulator activity;molecular_function_GO:0008603_cAMP-d…	5.95575	4.73373	6.28756	6.03881	7.13994		343516*
	1	127188		1.47197	0.668119	1.14796	1.33685	3.71304		477801*
	1	127189		4.59777	2.95791	3.15478	3.36261	6.80241		477849*
	1	127201	molecular_function_GO:0003676_nucleic acid binding	0.374066	0	0.313826	0.326537	3.45312		257313
	1	127203	cellular_component_GO:0016020_membrane;biological_process_GO:0006865_amino acid transport;molecular_function_GO:0005279_amino acid-polyamine transporter activity;biological_process_GO:0006810_transport	4.43969	0	0	0.326537	7.57587		553776
	1	127204	cellular_component_GO:0005634_nucleus;molecular_function_GO:0003677_DNA binding	1.31034	0.668119	0.571434	0.592636	1.95754		320947*
	1	127228	molecular_function_GO:0005524_ATP binding;molecular_function_GO:0017111_nucleoside-triphosphatase activity;molecular_function_GO:0000166_nucleotide binding;molecular_function_GO:0042557_eukaryotic elongation factor-2 kinase activator activity;molecular_function_GO:0042556_eukaryotic elongation factor-2 kinase regulator activity;molecular_function_GO:0035004_phosphoinositide 3-kinase activity;mole…	0.799087	1.4678	1.29866	1.82538	4.01275		308554* / 474165*
	1	127236	molecular_function_GO:0005515_protein binding	1.87263	0	2.77357	3.02201	4.75275		474614*
	1	127242		0	0.668119	0	0.466758	3.06281		293198
	1	127247	molecular_function_GO:0005524_ATP binding;molecular_function_GO:0017111_nucleoside-triphosphatase activity;molecular_function_GO:0000166_nucleotide binding;cellular_component_GO:0030286_dynein complex;biological_process_GO:0007018_microtubule-based movement;molecular_function_GO:0003777_microtubule motor activity;molecular_function_GO:0031177_phosphopantetheine binding	2.08882	0	0.313826	0	3.37476		320996* / 467999*
	1	127248		0	0.668119	0	0.593593	2.01042		472012*
	1	127251	biological_process_GO:0006118_electron transport;molecular_function_GO:0005506_iron ion binding;molecular_function_GO:0005489_electron transporter activity	2.59168	2.35643	3.11503	3.91839	6.03267		308575*
	1	127278		3.698	1.97966	3.73183	4.18365	5.9476		468493*
	1	127292		0.798258	1.12234	1.43456	2.92884	3.29263		438408*
	1	127295	biological_process_GO:0008152_metabolism;molecular_function_GO:0003824_catalytic activity	1.61824	0	0	0.818032	4.94739		308595*
	1	127298	biological_process_GO:0008152_metabolism;molecular_function_GO:0003824_catalytic activity;molecular_function_GO:0005524_ATP binding;molecular_function_GO:0018857_2,4-dichlorobenzoate-CoA ligase activity;molecular_function_GO:0018856_benzoyl acetate-CoA ligase activity;molecular_function_GO:0018855_2-oxo-delta3-4,5,5-trimethylcyclopentenylacetyl-CoA synthetase activity;molecular_function_GO:001885…	1.02503	1.123	0.685267	1.01293	3.56279		469747*
	1	127302		2.55557	0	1.43456	1.18396	5.16015		476002
	1	127306		2.62644	0	1.06695	1.18396	5.63233		293234*
	1	127325	biological_process_GO:0007242_intracellular signaling cascade;biological_process_GO:0009401_phosphoenolpyruvate-dependent sugar phosphotransferase system;molecular_function_GO:0005351_sugar porter activity	4.53481	3.0115	3.95168	4.48343	6.16034		553868
	1	127329	molecular_function_GO:0005515_protein binding	2.62667	1.30568	2.01436	2.80302	5.10073		358246
	1	127354	cellular_component_GO:0016020_membrane;biological_process_GO:0015992_proton transport;molecular_function_GO:0015662_ATPase activity, coupled to transmembrane movement of ions, phosphorylative mechanism;molecular_function_GO:0005524_ATP binding;biological_process_GO:0006812_cation transport;biological_process_GO:0006810_transport;molecular_function_GO:0005488_binding;biological_process_GO:0008152_…	9.70988	8.84044	10.3407	10.6464	10.9632		553896
	1	127358	cellular_component_GO:0016020_membrane;biological_process_GO:0015992_proton transport;molecular_function_GO:0015662_ATPase activity, coupled to transmembrane movement of ions, phosphorylative mechanism;molecular_function_GO:0005524_ATP binding;biological_process_GO:0006812_cation transport;biological_process_GO:0006810_transport;molecular_function_GO:0005488_binding;biological_process_GO:0008152_…	7.35448	5.36894	6.35126	6.10427	10.5846		472773*
	1	127400	molecular_function_GO:0005509_calcium ion binding;molecular_function_GO:0008889_glycerophosphodiester phosphodiesterase activity;biological_process_GO:0006071_glycerol metabolism	0.530071	0	0	0.818851	4.63204		467898
	1	127415		1.39342	0.668119	0.888305	0.592636	2.24762		469440*
	1	127442		0.530071	0	0	0.326537	2.11003		488938*
	1	127472		0.916859	0	0.685267	0.466758	1.95791		259400
	1	127488		0.799087	0	0.313826	0.593593	2.15737		259733
	1	127490	cellular_component_GO:0005634_nucleus;molecular_function_GO:0003677_DNA binding	3.79317	2.90207	3.30437	3.57761	5.49608		495212
	1	127507	cellular_component_GO:0016459_myosin;molecular_function_GO:0005524_ATP binding;molecular_function_GO:0003774_motor activity	6.46816	5.75435	5.70623	6.91219	8.74061		359958
	1	127520	biological_process_GO:0006512_ubiquitin cycle;biological_process_GO:0006464_protein modification;cellular_component_GO:0005622_intracellular;molecular_function_GO:0004842_ubiquitin-protein ligase activity;molecular_function_GO:0018169_ribosomal S6-glutamic acid ligase activity;molecular_function_GO:0016881_acid-amino acid ligase activity;molecular_function_GO:0008766_UDP-N-acetylmuramoylalanyl-D-…	1.92941	1.74631	2.74782	2.74932	3.31354		496548
	1	127588		2.99077	1.8675	2.05762	2.37796	3.49044		494321*
	1	127591		0.798258	0.668119	0.980391	0.592636	2.24823		422334*
	1	127652	biological_process_GO:0006468_protein amino acid phosphorylation;molecular_function_GO:0005524_ATP binding;molecular_function_GO:0004672_protein kinase activity;molecular_function_GO:0004713_protein-tyrosine kinase activity	6.56372	1.8675	2.63946	3.63773	8.21683		313343*
	1	127660	molecular_function_GO:0003676_nucleic acid binding	2.2762	2.18015	2.58207	2.74911	3.35473		313351
	1	127672		4.70802	4.19897	5.29701	5.10119	6.16615		496979*
	1	127673		1.87263	1.614	3.91753	4.15308	6.15451		557191
	1	127687		3.5601	1.97929	3.48761	3.06661	5.21723		259625
	1	127691		2.75852	2.35643	1.36793	2.66517	4.58946		489573*
	1	127695	biological_process_GO:0051205_protein insertion into membrane;cellular_component_GO:0016021_integral to membrane	6.52257	6.05825	6.91515	7.30579	8.56221		null
	1	127700	cellular_component_GO:0016021_integral to membrane;biological_process_GO:0007186_G-protein coupled receptor protein signaling pathway;molecular_function_GO:0001584_rhodopsin-like receptor activity	1.39287	0	1.06695	0.710173	1.84639		373785*
	1	127701	molecular_function_GO:0009022_tRNA nucleotidyltransferase activity	0.798258	0	0.313826	0	2.33314		298874
	1	127715	cellular_component_GO:0005634_nucleus;molecular_function_GO:0003676_nucleic acid binding	0.916094	0	0	1.40817	3.03756		388532*
	1	127730		2.87951	2.27113	3.43989	3.66698	4.13636		313402
	1	127748		3.21412	2.84439	2.32596	3.6671	4.79082		489480*
	1	127762	cellular_component_GO:0016021_integral to membrane;molecular_function_GO:0015299_solute:hydrogen antiporter activity;biological_process_GO:0006885_regulation of pH	1.12697	1.12234	4.13274	5.18939	7.43869		329080*
	1	127763	cellular_component_GO:0016021_integral to membrane;molecular_function_GO:0015299_solute:hydrogen antiporter activity;biological_process_GO:0006885_regulation of pH	0.799087	0.913033	0.572405	1.26243	5.68583		489923
	1	127767	cellular_component_GO:0016021_integral to membrane;molecular_function_GO:0015299_solute:hydrogen antiporter activity;biological_process_GO:0006885_regulation of pH	1.02574	1.30568	0	1.18396	4.9201		490665*
	1	127770		0.669934	0	0	0.466758	1.37072		298950*
	1	127773		2.08848	1.30568	1.43456	1.33743	3.98677		495245
	1	127776	biological_process_GO:0006915_apoptosis;biological_process_GO:0006909_phagocytosis;cellular_component_GO:0005856_cytoskeleton	3.92552	2.35643	3.78367	4.08975	5.58547		557294* / 313436*
	1	127826		0.669934	2.43696	0	2.01863	5.25584		250768
	1	127844		2.82008	1.97929	2.17856	2.44705	4.20563		303573*
	1	127885		7.05254	4.89942	5.8224	5.83216	7.13105		336118* / 562689*
	1	127890		6.59053	6.48059	7.82421	7.58537	7.85464		562693
	1	127891		2.03738	1.74631	2.49108	1.82538	4.79082		517998*
	1	127905		4.55311	2.65512	3.73162	3.39767	6.35591		562703
	1	127943	molecular_function_GO:0050660_FAD binding;molecular_function_GO:0016491_oxidoreductase activity;biological_process_GO:0008033_tRNA processing	0.67084	0.668119	2.01471	1.33685	4.77568		336192
	1	127948	molecular_function_GO:0003676_nucleic acid binding	1.47249	0	0.313826	0.466758	2.66357		516032
	1	127966		4.94111	4.35233	5.46933	5.38211	6.22296		516564*
	1	127971	biological_process_GO:0006979_response to oxidative stress;molecular_function_GO:0004602_glutathione peroxidase activity	3.2371	1.74631	1.87814	2.34227	4.99386		517143*
	1	127973	molecular_function_GO:0005524_ATP binding;biological_process_GO:0007018_microtubule-based movement;cellular_component_GO:0005875_microtubule associated complex;molecular_function_GO:0003777_microtubule motor activity	3.48556	3.0115	7.6802	6.78649	6.57033		517135*
	1	127974	molecular_function_GO:0016787_hydrolase activity;biological_process_GO:0008152_metabolism;molecular_function_GO:0018734_butyrolactone hydrolase activity;molecular_function_GO:0018733_3,4-dihydrocoumarin hydrolase activity;molecular_function_GO:0018732_sulfolactone hydrolase activity;molecular_function_GO:0018731_1-oxa-2-oxocycloheptane lactonase activity;molecular_function_GO:0016789_carboxylic e…	0.799087	0.668119	1.77947	3.51475	9.25957		250672
	1	127975	molecular_function_GO:0016787_hydrolase activity;biological_process_GO:0008152_metabolism;molecular_function_GO:0018734_butyrolactone hydrolase activity;molecular_function_GO:0018733_3,4-dihydrocoumarin hydrolase activity;molecular_function_GO:0018732_sulfolactone hydrolase activity;molecular_function_GO:0018731_1-oxa-2-oxocycloheptane lactonase activity;molecular_function_GO:0016789_carboxylic e…	1.39342	1.4678	5.94711	7.98652	10.6626		250546
	1	127978	molecular_function_GO:0016787_hydrolase activity;biological_process_GO:0008152_metabolism;molecular_function_GO:0018734_butyrolactone hydrolase activity;molecular_function_GO:0018733_3,4-dihydrocoumarin hydrolase activity;molecular_function_GO:0018732_sulfolactone hydrolase activity;molecular_function_GO:0018731_1-oxa-2-oxocycloheptane lactonase activity;molecular_function_GO:0016789_carboxylic e…	1.30976	0	0.790772	1.54003	8.97822		336222
	1	127979	molecular_function_GO:0016787_hydrolase activity;biological_process_GO:0008152_metabolism;molecular_function_GO:0018734_butyrolactone hydrolase activity;molecular_function_GO:0018733_3,4-dihydrocoumarin hydrolase activity;molecular_function_GO:0018732_sulfolactone hydrolase activity;molecular_function_GO:0018731_1-oxa-2-oxocycloheptane lactonase activity;molecular_function_GO:0016789_carboxylic e…	0.530071	0	0.790772	4.51589	8.96704		336223
	1	127981	molecular_function_GO:0016787_hydrolase activity;biological_process_GO:0008152_metabolism;molecular_function_GO:0005524_ATP binding;molecular_function_GO:0018734_butyrolactone hydrolase activity;molecular_function_GO:0018733_3,4-dihydrocoumarin hydrolase activity;molecular_function_GO:0018732_sulfolactone hydrolase activity;molecular_function_GO:0018731_1-oxa-2-oxocycloheptane lactonase activity;…	0.530071	0	0.790772	1.54003	8.55449		336225 / 336230
	1	127983	molecular_function_GO:0016787_hydrolase activity;biological_process_GO:0008152_metabolism;molecular_function_GO:0018734_butyrolactone hydrolase activity;molecular_function_GO:0018733_3,4-dihydrocoumarin hydrolase activity;molecular_function_GO:0018732_sulfolactone hydrolase activity;molecular_function_GO:0018731_1-oxa-2-oxocycloheptane lactonase activity;molecular_function_GO:0016789_carboxylic e…	1.02503	0.668119	0	0.466758	7.05955		347241
	1	128000	molecular_function_GO:0008270_zinc ion binding;cellular_component_GO:0005634_nucleus;molecular_function_GO:0003676_nucleic acid binding	0.799087	0.668119	0.313826	1.26303	1.44837		250839
	1	128010		1.68616	0	1.49825	1.18396	4.28237		250552
	1	128011	molecular_function_GO:0047570_3-oxoadipate enol-lactonase activity	4.86265	3.46035	3.91743	4.49978	5.14845		303692*
	1	128013		1.39342	0	1.06695	0.326537	2.15704		518022
	1	128014	biological_process_GO:0008299_isoprenoid biosynthesis;molecular_function_GO:0046428_1,4-dihydroxy-2-naphthoate octaprenyltransferase activity;molecular_function_GO:0008495_protoheme IX farnesyltransferase activity;molecular_function_GO:0008412_4-hydroxybenzoate octaprenyltransferase activity;molecular_function_GO:0008318_protein prenyltransferase activity;molecular_function_GO:0004663_Rab-protein…	2.69377	1.614	3.13504	3.95438	6.07032		336262*
	1	128018		4.69159	4.31012	5.60529	6.12809	6.35339		347251
	1	128027		6.63631	6.51351	10.2377	10.5475	10.5035		562798
	1	128028		3.16752	2.51324	3.28659	2.72181	4.41501		317222*
	1	128094		0.669934	0.668119	0	0.710173	2.81926		516986*
	1	128138	biological_process_GO:0006955_immune response;molecular_function_GO:0005525_GTP binding;molecular_function_GO:0003924_GTPase activity	3.23695	3.16157	5.49288	5.3465	5.35071		355165*
	1	128161	molecular_function_GO:0003824_catalytic activity;molecular_function_GO:0008451_X-Pro aminopeptidase activity;biological_process_GO:0006508_proteolysis and peptidolysis	4.86265	2.51324	3.17441	2.95252	4.9674		545898*
	1	128173		5.56773	5.57894	7.7107	7.3288	7.74737		263881*
	1	128183		5.33389	5.3059	7.2171	6.56407	7.68504		263944*
	1	128189		2.87931	0	0.888305	1.01293	4.74502		263805
	1	128191		3.30349	1.8675	2.13947	4.28133	6.57253		332982
	1	128234	biological_process_GO:0006468_protein amino acid phosphorylation;molecular_function_GO:0005524_ATP binding;molecular_function_GO:0004672_protein kinase activity;molecular_function_GO:0004713_protein-tyrosine kinase activity;molecular_function_GO:0004674_protein serine/threonine kinase activity	1.75104	1.12234	2.45969	2.34199	3.03738		470742*
	1	128244		0.374066	0	0.448901	0.818032	2.37379		264060*
	1	128249	biological_process_GO:0006260_DNA replication;molecular_function_GO:0003887_DNA-directed DNA polymerase activity;molecular_function_GO:0003677_DNA binding	4.86997	4.19889	4.62047	4.76575	6.50082		553572*
	1	128260	biological_process_GO:0016567_protein ubiquitination;molecular_function_GO:0008270_zinc ion binding;molecular_function_GO:0004842_ubiquitin-protein ligase activity;cellular_component_GO:0000151_ubiquitin ligase complex	6.12427	4.98235	5.38781	5.16912	6.4939		353770
	1	128262	molecular_function_GO:0003824_catalytic activity	6.90192	5.38933	7.78098	8.6199	8.61888		263945
	1	128297	molecular_function_GO:0051082_unfolded protein binding;molecular_function_GO:0031072_heat shock protein binding;biological_process_GO:0006457_protein folding	7.1292	6.74884	7.23353	7.68327	8.13333		349537
	1	128302		2.55582	1.4678	3.69153	4.10047	3.75979		471319*
	1	128313		1.54745	0.668119	0.980391	0.326537	5.91693		477367
	1	128320		1.98477	1.30568	2.89647	2.18967	3.29249		471854*
	1	128323		2.78952	2.35643	2.61094	3.34454	4.29308		344261*
	1	128341		2.96384	1.30568	2.09896	1.6017	6.08268		472742
	1	128343	cellular_component_GO:0016020_membrane;biological_process_GO:0006865_amino acid transport;molecular_function_GO:0005279_amino acid-polyamine transporter activity	0.798258	0.668119	1.67356	2.3774	2.78931		310358
	1	128347	molecular_function_GO:0008026_ATP-dependent helicase activity;molecular_function_GO:0005524_ATP binding;molecular_function_GO:0004386_helicase activity;molecular_function_GO:0003676_nucleic acid binding;biological_process_GO:0006259_DNA metabolism;molecular_function_GO:0019177_dihydroneopterin triphosphate pyrophosphohydrolase activity;molecular_function_GO:0019176_dihydroneopterin monophosphate …	2.23205	2.18015	3.17441	2.44679	6.29627		264011*
	1	128357		3.32481	2.72072	2.87283	3.15153	4.22797		263956
	1	128367		0.67084	0	4.83855	4.34582	4.42479		295216*
	1	128371		1.81311	0.668119	2.25429	1.26243	3.37504		454697*
	1	128372		2.48156	2.51324	3.09424	3.9541	5.75299		284612* / 310349* / 469004*
	1	128379	molecular_function_GO:0003676_nucleic acid binding	4.60656	3.80219	4.64166	4.66078	5.8679		382855*
	1	128423		5.76887	4.71765	4.5843	5.32373	7.43147		553371*
	1	128463		1.12631	0.668119	1.82944	2.77631	3.50894		null
	1	128488		2.8502	2.35643	3.25005	3.23189	5.18329		353732
	1	128517		0.530071	1.12234	0.572405	1.33685	4.03844		245874
	1	128548		1.02574	0	1.49774	1.82497	1.90342		312945*
	1	128558	cellular_component_GO:0016020_membrane;biological_process_GO:0006865_amino acid transport;molecular_function_GO:0005279_amino acid-polyamine transporter activity	1.61871	2.51324	7.60557	8.30123	8.89281		558658
	1	128560	cellular_component_GO:0016020_membrane;biological_process_GO:0006865_amino acid transport;molecular_function_GO:0005279_amino acid-polyamine transporter activity	1.61871	2.35614	6.79068	6.78983	8.87031		558663
	1	128565	molecular_function_GO:0005524_ATP binding	3.21428	2.08338	2.29013	2.82904	4.62363		558666*
	1	128572	molecular_function_GO:0005524_ATP binding;molecular_function_GO:0016887_ATPase activity;molecular_function_GO:0017111_nucleoside-triphosphatase activity;molecular_function_GO:0000166_nucleotide binding	3.36681	2.27113	2.89666	3.13093	4.17145		494903*
	1	128576	molecular_function_GO:0005524_ATP binding;molecular_function_GO:0016887_ATPase activity;molecular_function_GO:0017111_nucleoside-triphosphatase activity;molecular_function_GO:0000166_nucleotide binding	3.48594	2.58592	3.19377	3.25126	4.19432		328332*
	1	128585		0.374066	0	0.313826	0	2.29101		328340*
	1	128605	molecular_function_GO:0005524_ATP binding;molecular_function_GO:0005525_GTP binding	5.07369	4.76532	5.80369	5.03558	8.81872		558697
	1	128606		1.92941	1.12234	1.29866	1.10098	3.50906		298444*
	1	128649	biological_process_GO:0006396_RNA processing;molecular_function_GO:0003723_RNA binding;molecular_function_GO:0000175_3'-5'-exoribonuclease activity;molecular_function_GO:0009022_tRNA nucleotidyltransferase activity	1.22095	1.74631	1.36793	1.54003	3.59753		491455*
	1	128654		2.08848	0	1.55876	1.77273	6.54159		245985
	1	128683	biological_process_GO:0006281_DNA repair;molecular_function_GO:0003913_DNA photolyase activity;molecular_function_GO:0003904_deoxyribodipyrimidine photo-lyase activity	0.798258	0	0.790772	2.37796	4.261		245777
	1	128692	molecular_function_GO:0016491_oxidoreductase activity;biological_process_GO:0008152_metabolism;cellular_component_GO:0016021_integral to membrane;molecular_function_GO:0015385_sodium:hydrogen antiporter activity;biological_process_GO:0006885_regulation of pH;biological_process_GO:0006814_sodium ion transport;molecular_function_GO:0015299_solute:hydrogen antiporter activity	3.21412	2.90227	3.32193	3.54646	4.82059		298513
	1	128748	cellular_component_GO:0016021_integral to membrane;biological_process_GO:0007186_G-protein coupled receptor protein signaling pathway;molecular_function_GO:0001584_rhodopsin-like receptor activity	0.799087	1.4678	3.56377	4.03483	6.3761		328541
	1	128757	cellular_component_GO:0009349_riboflavin synthase complex;molecular_function_GO:0004746_riboflavin synthase activity	5.04168	2.78388	4.33757	4.77905	6.52362		null
	1	128774		1.02574	0.668119	0.572405	1.01293	3.33414		354301*
	1	128800	molecular_function_GO:0005554_molecular function unknown;biological_process_GO:0006468_protein amino acid phosphorylation;molecular_function_GO:0005524_ATP binding;molecular_function_GO:0004713_protein-tyrosine kinase activity	5.85985	5.39941	6.99848	6.84514	6.75311		298604
	1	128832		0.374066	0	0.448901	0	4.02565		495209*
	1	128836	molecular_function_GO:0003676_nucleic acid binding;biological_process_GO:0006952_defense response;biological_process_GO:0006350_transcription	3.57797	3.70797	4.13274	4.68952	5.40569		493974
	1	128856	cellular_component_GO:0016021_integral to membrane;biological_process_GO:0006810_transport;molecular_function_GO:0005215_transporter activity	1.47197	0	0.572405	1.01293	5.98748		314563*
	1	128857		2.40272	0	2.01471	2.10668	3.27113		331067
	1	128904	biological_process_GO:0006118_electron transport;molecular_function_GO:0016491_oxidoreductase activity;cellular_component_GO:0016020_membrane	3.59562	3.06333	3.91743	4.2332	4.40538		264147
	1	128918	molecular_function_GO:0008270_zinc ion binding;cellular_component_GO:0005634_nucleus;molecular_function_GO:0003676_nucleic acid binding	2.69399	0	0	1.33685	3.7289		498679*
	1	128924	biological_process_GO:0006265_DNA topological change;biological_process_GO:0006259_DNA metabolism;molecular_function_GO:0005524_ATP binding;molecular_function_GO:0003918_DNA topoisomerase (ATP-hydrolyzing) activity;molecular_function_GO:0003677_DNA binding	2.99114	2.58592	3.26843	2.97618	5.55035		559851*
	1	128933		5.54958	5.25123	6.11349	6.33321	6.63874		331169*
	1	128938	molecular_function_GO:0008270_zinc ion binding	6.92665	6.22077	7.70986	7.77074	9.2908		559881
	1	128948	biological_process_GO:0006468_protein amino acid phosphorylation;molecular_function_GO:0005524_ATP binding;molecular_function_GO:0004672_protein kinase activity;molecular_function_GO:0004674_protein serine/threonine kinase activity;molecular_function_GO:0004713_protein-tyrosine kinase activity	0.530071	0	0.572405	0	4.62357		504064
	1	128959	molecular_function_GO:0005509_calcium ion binding;molecular_function_GO:0004339_glucan 1,4-alpha-glucosidase activity	2.66038	2.08338	2.72115	1.4756	4.30371		498251*
	1	128966		3.32481	2.72094	3.59335	3.90612	5.16591		559905
	1	128970		7.28913	6.97832	7.04573	6.90761	8.48359		300354*
	1	128993		3.2814	2.78388	3.19361	3.21226	5.68989		null
	1	128998	biological_process_GO:0006412_protein biosynthesis;cellular_component_GO:0005840_ribosome;cellular_component_GO:0005622_intracellular;molecular_function_GO:0003735_structural constituent of ribosome	6.86578	6.9408	6.63169	6.96748	8.08587		331237* / 500615* / 498358*
	1	129006		0	0.668119	0.571434	1.66129	4.19432		502241
	1	129011		0.798258	1.12234	0.448901	1.40762	2.81906		264215
	1	129055		5.08636	4.78084	4.90448	4.75894	7.01681		300428
	1	129061	biological_process_GO:0006546_glycine catabolism;cellular_component_GO:0005737_cytoplasm;molecular_function_GO:0004047_aminomethyltransferase activity	6.70334	6.37711	6.28307	7.00511	8.12218		354565
	1	129063	biological_process_GO:0006396_RNA processing;molecular_function_GO:0004525_ribonuclease III activity;molecular_function_GO:0003723_RNA binding	1.61871	0.668119	1.06626	0.818032	3.72879		300435
	1	129073	biological_process_GO:0007165_signal transduction;molecular_function_GO:0004114_3',5'-cyclic-nucleotide phosphodiesterase activity;molecular_function_GO:0003824_catalytic activity;cellular_component_GO:0016020_membrane;biological_process_GO:0006812_cation transport;molecular_function_GO:0005261_cation channel activity;biological_process_GO:0051342_regulation of cyclic nucleotide phosphodiesterase…	0.530071	0.668119	2.87263	2.60621	4.9202		384436*
	1	129076	biological_process_GO:0009116_nucleoside metabolism;biological_process_GO:0006223_uracil salvage;molecular_function_GO:0004845_uracil phosphoribosyltransferase activity	2.44255	2.18015	4.24808	4.16334	7.84292		502037* / 544971*
	1	129085	molecular_function_GO:0008757_S-adenosylmethionine-dependent methyltransferase activity	1.39287	1.4678	1.6731	2.10668	2.59622		504110
	1	129086	molecular_function_GO:0005524_ATP binding;molecular_function_GO:0005525_GTP binding	2.2765	2.90207	4.79494	4.25263	5.53699		498678
	1	129139		2.62667	1.74674	2.82375	3.04439	5.36082		502733*
	1	129160	biological_process_GO:0006355_regulation of transcription, DNA-dependent;cellular_component_GO:0005634_nucleus;molecular_function_GO:0003700_transcription factor activity	3.2371	2.43696	3.26843	3.06643	5.90309		285933*
	1	129164		1.12631	0	1.55876	2.37796	4.59813		331420
	1	129169	molecular_function_GO:0008408_3'-5' exonuclease activity;cellular_component_GO:0005622_intracellular;molecular_function_GO:0003676_nucleic acid binding	4.30582	4.63465	4.78858	5.25818	5.39589		351203
	1	129213	biological_process_GO:0006468_protein amino acid phosphorylation;molecular_function_GO:0005524_ATP binding;molecular_function_GO:0004672_protein kinase activity;molecular_function_GO:0004713_protein-tyrosine kinase activity;molecular_function_GO:0004674_protein serine/threonine kinase activity	5.23538	5.08602	6.06712	5.98475	6.47298		354114* / 555620*
	1	129215		4.56218	3.25354	4.20132	4.57101	6.92393		555626
	1	129219		2.48156	0.913033	1.36793	1.87657	3.86354		486604
	1	129252	biological_process_GO:0006355_regulation of transcription, DNA-dependent;cellular_component_GO:0005634_nucleus;molecular_function_GO:0003712_transcription cofactor activity;molecular_function_GO:0008270_zinc ion binding;molecular_function_GO:0016820_hydrolase activity, acting on acid anhydrides, catalyzing transmembrane movement of substances;cellular_component_GO:0016469_proton-transporting two-…	2.23205	1.97966	2.36036	1.87578	4.45358		483048
	1	129286		1.98477	2.08304	1.82985	2.57531	4.38564		482812*
	1	129288		0	0.913033	3.9632	3.25142	5.9842		486278*
	1	129296	molecular_function_GO:0016789_carboxylic ester hydrolase activity;molecular_function_GO:0004759_serine esterase activity;molecular_function_GO:0004091_carboxylesterase activity	2.08882	2.08304	2.66744	2.87951	6.4446		482443*
	1	129332	biological_process_GO:0009113_purine base biosynthesis;molecular_function_GO:0004637_phosphoribosylamine-glycine ligase activity;molecular_function_GO:0003824_catalytic activity;molecular_function_GO:0016742_hydroxymethyl-, formyl- and related transferase activity;biological_process_GO:0009058_biosynthesis;biological_process_GO:0006189_'de novo' IMP biosynthesis;cellular_component_GO:0005737_cyto…	6.01964	6.36172	8.76968	7.96539	9.17571		285180*
	1	129333		5.39087	4.26664	6.13861	6.7271	6.36098		555853
	1	129339		1.39287	0.668119	1.06695	1.26243	2.11003		258457*
	1	129351	molecular_function_GO:0005524_ATP binding	2.23143	1.8675	2.98805	2.95271	5.31448		327220
	1	129369	cellular_component_GO:0016021_integral to membrane;molecular_function_GO:0004659_prenyltransferase activity;molecular_function_GO:0008495_protoheme IX farnesyltransferase activity;biological_process_GO:0006783_heme biosynthesis;molecular_function_GO:0046428_1,4-dihydroxy-2-naphthoate octaprenyltransferase activity;molecular_function_GO:0008412_4-hydroxybenzoate octaprenyltransferase activity;mole…	5.95236	5.14723	6.27852	6.66154	7.02165		540850
	1	129388	cellular_component_GO:0005634_nucleus	2.82008	1.97929	2.72137	2.54424	4.79077		487122*
	1	129395	molecular_function_GO:0004518_nuclease activity;molecular_function_GO:0003677_DNA binding;biological_process_GO:0006281_DNA repair	3.89724	3.38114	3.9631	4.19361	5.50064		540882*
	1	129403		6.46092	6.07093	8.49941	7.92971	8.2252		540892
	1	129423	cellular_component_GO:0016020_membrane;biological_process_GO:0006810_transport;molecular_function_GO:0005488_binding;cellular_component_GO:0005743_mitochondrial inner membrane	3.44705	3.60703	4.85679	4.69661	5.38591		480518*
	1	129424	molecular_function_GO:0005524_ATP binding;biological_process_GO:0006304_DNA modification;molecular_function_GO:0003676_nucleic acid binding	2.59144	1.97966	3.26843	2.63599	5.2003		479432*
	1	129425	molecular_function_GO:0008026_ATP-dependent helicase activity;molecular_function_GO:0005524_ATP binding;molecular_function_GO:0003676_nucleic acid binding;molecular_function_GO:0004386_helicase activity;molecular_function_GO:0017103_UTP-galactose-1-phosphate uridylyltransferase activity;molecular_function_GO:0016779_nucleotidyltransferase activity;molecular_function_GO:0008905_mannose-phosphate g…	1.30976	1.4678	1.49825	1.26243	5.10681		480097
	1	129453	molecular_function_GO:0005524_ATP binding	1.02503	1.30568	3.50322	5.22416	6.48697		343410*
	1	129454	molecular_function_GO:0005524_ATP binding	2.66061	1.61353	1.14796	3.88147	8.97657		418477*
	1	129455	molecular_function_GO:0005524_ATP binding	2.66061	1.61353	1.14796	3.90612	8.98234		null
	1	129460		0.916859	0.913033	0.790772	1.54003	1.95791		260631*
	1	129465	biological_process_GO:0006396_RNA processing;cellular_component_GO:0005622_intracellular;biological_process_GO:0006397_mRNA processing;cellular_component_GO:0005634_nucleus	1.92941	1.74631	3.33956	3.19219	5.2558		327351
	1	129494	cellular_component_GO:0016020_membrane;biological_process_GO:0006810_transport;molecular_function_GO:0005215_transporter activity	5.26896	4.74959	4.85674	5.07425	7.43146		301074*
	1	129521		6.0295	3.97416	4.56218	4.01221	6.10999		499139*
	1	129527		2.66038	1.61353	1.43456	2.0635	4.82059		351340
	1	129563		1.39342	0	0.313826	1.01293	2.48929		432448*
	1	129564		0.530071	0	0	0.466758	2.59622		383910*
	1	129570	cellular_component_GO:0016020_membrane;molecular_function_GO:0015662_ATPase activity, coupled to transmembrane movement of ions, phosphorylative mechanism;biological_process_GO:0006812_cation transport;molecular_function_GO:0005524_ATP binding;biological_process_GO:0008152_metabolism;molecular_function_GO:0003824_catalytic activity;molecular_function_GO:0016887_ATPase activity;cellular_component_…	5.89971	5.37921	5.5122	6.01062	7.21469		559234
	1	129600	molecular_function_GO:0005524_ATP binding;molecular_function_GO:0005525_GTP binding	1.98441	1.30568	2.29072	2.7761	5.05775		383431*
	1	129614	biological_process_GO:0006979_response to oxidative stress;biological_process_GO:0006118_electron transport;molecular_function_GO:0004096_catalase activity	1.54646	0.913033	1.77947	2.0635	2.24762		261266 / 342953* / 342954* / 342955*
	1	129624	molecular_function_GO:0005524_ATP binding;molecular_function_GO:0003677_DNA binding;molecular_function_GO:0008026_ATP-dependent helicase activity;molecular_function_GO:0004386_helicase activity;molecular_function_GO:0003676_nucleic acid binding	3.71436	3.38114	4.50157	4.19377	4.94725		292729* / 354653*
	1	129625	molecular_function_GO:0005524_ATP binding	2.31991	1.123	1.6173	2.18967	5.72963		566722 / 360631
	1	129664		2.75852	2.18015	2.58183	3.21226	3.99991		500807*
	1	129696		1.12631	1.61353	1.22527	2.41251	3.33428		504287*
	1	129700		2.23174	0.913033	0.888305	2.95252	6.4753		499817*
	1	129730		2.96384	2.65489	4.06108	4.04597	5.68586		485777*
	1	129740	biological_process_GO:0006260_DNA replication;cellular_component_GO:0005634_nucleus;molecular_function_GO:0003887_DNA-directed DNA polymerase activity;molecular_function_GO:0003677_DNA binding;molecular_function_GO:0019984_sigma DNA polymerase activity;molecular_function_GO:0016452_theta DNA polymerase activity;molecular_function_GO:0016451_nu DNA polymerase activity;molecular_function_GO:0016450…	5.18927	5.52457	6.4449	6.53666	6.96279		478820
	1	129746		1.98441	0.668119	0.790772	0.710173	2.33314		359128
	1	129751	molecular_function_GO:0016763_transferase activity, transferring pentosyl groups;molecular_function_GO:0004731_purine-nucleoside phosphorylase activity	5.1776	4.39328	5.96408	6.94085	8.78138		284815*
	1	129753	cellular_component_GO:0008287_protein serine/threonine phosphatase complex;biological_process_GO:0006470_protein amino acid dephosphorylation;molecular_function_GO:0004722_protein serine/threonine phosphatase activity;molecular_function_GO:0003824_catalytic activity;molecular_function_GO:0030357_protein phosphatase type 2B activity;cellular_component_GO:0017023_myosin phosphatase complex;molecula…	1.39342	1.123	0.448901	1.87617	4.14812		483398
	1	129756		1.61824	0	0.448901	0	2.29101		484147* / 384736*
	1	129767		0	2.08304	0	1.6017	5.0197		478494
	1	129776	biological_process_GO:0006420_arginyl-tRNA aminoacylation;molecular_function_GO:0005524_ATP binding;molecular_function_GO:0004814_arginine-tRNA ligase activity;biological_process_GO:0006418_tRNA aminoacylation for protein translation;molecular_function_GO:0004812_tRNA ligase activity	5.47479	4.94148	5.04391	4.70371	6.85728		556492
	1	129780	molecular_function_GO:0003676_nucleic acid binding	2.4813	1.30568	1.43456	1.26183	3.22728		255134
	1	129785		1.54696	1.123	1.6173	3.02219	5.91001		478373
	1	129791	cellular_component_GO:0016021_integral to membrane;biological_process_GO:0006810_transport;molecular_function_GO:0005215_transporter activity	4.95503	3.83248	5.37521	5.00737	6.16324		261495*
	1	129792	cellular_component_GO:0016021_integral to membrane;biological_process_GO:0006810_transport;molecular_function_GO:0005215_transporter activity	5.40609	3.89084	5.62676	5.27243	6.20332		344539*
	1	129800	biological_process_GO:0007242_intracellular signaling cascade	6.0295	5.74647	6.8902	6.75964	6.85186		349766*
	1	129808		3.36667	2.58592	2.66721	3.02201	6.223		349764
	1	129813		4.51627	4.39335	5.25626	5.16912	6.23955		null
	1	129824		3.42761	2.35643	3.40722	3.32639	4.17145		478669*
	1	129840		0.374066	0	0	0.326537	2.48903		null
	1	129843	molecular_function_GO:0003824_catalytic activity	2.9364	2.84418	2.87283	2.97618	3.8493		324935
	1	129850		2.69399	1.74631	1.77947	2.69332	4.3758		481713
	1	129873	biological_process_GO:0006355_regulation of transcription, DNA-dependent;cellular_component_GO:0005634_nucleus;molecular_function_GO:0003700_transcription factor activity;molecular_function_GO:0003677_DNA binding	4.90598	4.84132	6.77637	6.56987	6.57031		484958
	1	129878	biological_process_GO:0009116_nucleoside metabolism;biological_process_GO:0009165_nucleotide biosynthesis;molecular_function_GO:0004749_ribose-phosphate diphosphokinase activity	6.36583	5.83099	6.52902	6.87826	7.29902		353865
	1	129894		3.30334	2.27083	2.05762	2.14861	5.2394		324877*
	1	129895		2.99095	2.65489	2.58183	3.08831	5.4492		478429* / 482111*
	1	129909	biological_process_GO:0006260_DNA replication;cellular_component_GO:0005634_nucleus;molecular_function_GO:0019984_sigma DNA polymerase activity;molecular_function_GO:0016452_theta DNA polymerase activity;molecular_function_GO:0016451_nu DNA polymerase activity;molecular_function_GO:0016450_kappa DNA polymerase activity;molecular_function_GO:0016449_lambda DNA polymerase activity;molecular_functio…	2.62667	0.668119	3.0314	2.77631	7.40224		480522
	1	129911	biological_process_GO:0006468_protein amino acid phosphorylation;molecular_function_GO:0005524_ATP binding;molecular_function_GO:0004672_protein kinase activity;molecular_function_GO:0004713_protein-tyrosine kinase activity;molecular_function_GO:0004674_protein serine/threonine kinase activity	6.66181	6.64234	7.41309	7.51188	7.66467		359074
	1	129922	molecular_function_GO:0016491_oxidoreductase activity;molecular_function_GO:0008198_ferrous iron binding;biological_process_GO:0006725_aromatic compound metabolism;biological_process_GO:0006118_electron transport	3.36667	1.8675	5.50453	5.11715	6.34573		254957
	1	129923	molecular_function_GO:0016491_oxidoreductase activity;molecular_function_GO:0008198_ferrous iron binding;biological_process_GO:0006725_aromatic compound metabolism;biological_process_GO:0006118_electron transport	3.48581	2.72094	2.72137	3.32625	4.40545		487841*
	1	129924	molecular_function_GO:0016491_oxidoreductase activity;molecular_function_GO:0008198_ferrous iron binding;biological_process_GO:0006725_aromatic compound metabolism;biological_process_GO:0006118_electron transport	4.73227	3.49838	4.38881	4.17353	6.28298		353854*
	1	129947		1.12631	0	0	0.326537	1.84639		310883* / 485773*
	1	129988	molecular_function_GO:0003902_DNA-directed RNA polymerase III activity;molecular_function_GO:0003901_DNA-directed RNA polymerase II activity;molecular_function_GO:0003900_DNA-directed RNA polymerase I activity;molecular_function_GO:0003899_DNA-directed RNA polymerase activity	3.32481	1.97929	2.7476	2.51273	6.2423		484339
	1	130007		0.916094	0	0	0.326537	2.63041		324742*
	1	130018	molecular_function_GO:0016787_hydrolase activity	1.47197	1.614	2.55213	3.08814	3.24929		556202
	1	130029		2.2759	0.668119	0.313826	1.54003	4.13627		480227
	1	130030		0.530071	0	0.888305	0.466758	1.20038		484051*
	1	130032		1.68572	2.18015	2.21692	2.74932	5.84992		324719*
	1	130052		0.374066	0	0.572405	0.918386	1.95754		316198*
	1	130063	molecular_function_GO:0046961_hydrogen-transporting ATPase activity, rotational mechanism;molecular_function_GO:0046933_hydrogen-transporting ATP synthase activity, rotational mechanism;cellular_component_GO:0016469_proton-transporting two-sector ATPase complex;biological_process_GO:0015986_ATP synthesis coupled proton transport;molecular_function_GO:0005524_ATP binding	2.82008	1.74631	2.05762	2.26754	3.8492		505665*
	1	130074	molecular_function_GO:0008026_ATP-dependent helicase activity;molecular_function_GO:0005524_ATP binding;molecular_function_GO:0004386_helicase activity;molecular_function_GO:0003676_nucleic acid binding	3.68145	2.18015	3.15494	2.60597	6.17483		506165
	1	130092		1.02503	0.668119	3.15478	2.18967	2.8482		263055
	1	130100	cellular_component_GO:0016020_membrane;biological_process_GO:0006810_transport;molecular_function_GO:0005215_transporter activity;biological_process_GO:0008152_metabolism;molecular_function_GO:0003824_catalytic activity;molecular_function_GO:0003951_NAD+ kinase activity	2.96403	2.65489	4.29337	4.60158	5.25036		316150
	1	130101	molecular_function_GO:0005524_ATP binding;molecular_function_GO:0017111_nucleoside-triphosphatase activity;molecular_function_GO:0000166_nucleotide binding	1.61871	1.8675	2.69443	2.22866	6.55493		263134
	1	130105	biological_process_GO:0006810_transport;cellular_component_GO:0005643_nuclear pore	3.40762	2.51324	3.07365	3.56206	4.67344		302408
	1	130108	cellular_component_GO:0016020_membrane;biological_process_GO:0006810_transport;molecular_function_GO:0005488_binding;cellular_component_GO:0005743_mitochondrial inner membrane	1.47197	1.123	1.77947	2.37796	7.15316		505429*
	1	130111	molecular_function_GO:0005524_ATP binding;molecular_function_GO:0003677_DNA binding;molecular_function_GO:0004386_helicase activity;molecular_function_GO:0003676_nucleic acid binding	1.02503	0.668119	3.17441	2.72159	3.83481		316138
	1	130112	biological_process_GO:0000074_regulation of cell cycle	3.44705	4.00099	8.09712	7.51789	8.20135		507974*
	1	130113	molecular_function_GO:0016773_phosphotransferase activity, alcohol group as acceptor	6.23038	6.15078	7.07466	7.89927	9.13373		545556
	1	130115	molecular_function_GO:0005524_ATP binding;cellular_component_GO:0016020_membrane;biological_process_GO:0006812_cation transport;molecular_function_GO:0005261_cation channel activity;molecular_function_GO:0005509_calcium ion binding;biological_process_GO:0006811_ion transport;molecular_function_GO:0005216_ion channel activity	1.54745	0	1.55876	1.01221	4.25013		263012
	1	130118	molecular_function_GO:0008270_zinc ion binding	5.88169	6.07724	7.29739	7.15427	7.78371		560567
	1	130128		4.00737	3.29719	4.74341	4.03492	6.20899		560555*
	1	130130		1.61824	0.668119	0.685267	0.918386	1.95754		316117*
	1	130147		4.02068	3.42129	5.2926	5.19944	5.82446		286413
	1	130166		2.75852	1.61353	1.29866	1.77231	4.31419		263101
	1	130170	biological_process_GO:0007242_intracellular signaling cascade	3.19109	1.61353	3.60763	3.83076	4.53674		509842
	1	130177		6.23881	5.88228	7.71904	7.4513	7.43028		506978* / 561675*
	1	130188	cellular_component_GO:0016459_myosin;molecular_function_GO:0005524_ATP binding;molecular_function_GO:0003774_motor activity	1.54696	0.913033	3.28659	2.57555	5.38097		334143*
	1	130190		0.916094	0	0.685267	1.6017	3.01221		505318
	1	130203		0.67084	0.913033	3.99657	5.24853	6.67382		561641*
	1	130205		0	0.668119	0.571434	0.326537	4.5721		507191*
	1	130213	molecular_function_GO:0016462_pyrophosphatase activity;biological_process_GO:0008152_metabolism;molecular_function_GO:0000287_magnesium ion binding;molecular_function_GO:0004221_ubiquitin thiolesterase activity	3.32495	0	0.685267	0.710173	4.94059		263074
	1	130230		2.87912	1.4678	2.13947	2.57555	3.86354		546590*
	1	130234	molecular_function_GO:0005509_calcium ion binding	2.4813	1.4678	1.77905	1.77273	4.17137		509127*
	1	130240	molecular_function_GO:0005554_molecular function unknown;molecular_function_GO:0045735_nutrient reservoir activity;molecular_function_GO:0003824_catalytic activity	2.75873	0.913033	2.49108	1.77231	5.57234		561594
	1	130242	molecular_function_GO:0008270_zinc ion binding;cellular_component_GO:0005622_intracellular	1.54696	0.668119	2.25399	1.92562	2.15769		509241*
	1	130247		2.55582	1.30568	3.33942	3.28924	5.82449		316025*
	1	130270		0.530071	0	0.313826	0.466758	1.10635		302259*
	1	130273	biological_process_GO:0006355_regulation of transcription, DNA-dependent;cellular_component_GO:0005634_nucleus;molecular_function_GO:0003700_transcription factor activity;molecular_function_GO:0003677_DNA binding	4.18206	3.33971	3.30437	3.41495	4.81322		508656*
	1	130286	molecular_function_GO:0005524_ATP binding;molecular_function_GO:0016308_1-phosphatidylinositol-4-phosphate 5-kinase activity	5.67177	3.67503	3.75798	3.75125	7.00714		334032
	1	130288	biological_process_GO:0008033_tRNA processing;molecular_function_GO:0004730_pseudouridylate synthase activity	3.57785	2.72072	3.62188	3.27038	5.70992		505989*
	1	130299		1.75104	1.61353	1.87814	2.22897	4.08806		263020
	1	130312	molecular_function_GO:0005524_ATP binding;biological_process_GO:0006355_regulation of transcription, DNA-dependent;molecular_function_GO:0003677_DNA binding	3.48568	3.60703	7.21711	7.03759	7.05172		263017*
	1	130320		4.47852	4.26671	4.33757	4.8885	5.8679		null
	1	130322	cellular_component_GO:0016020_membrane;molecular_function_GO:0015662_ATPase activity, coupled to transmembrane movement of ions, phosphorylative mechanism;biological_process_GO:0006812_cation transport;molecular_function_GO:0005524_ATP binding;molecular_function_GO:0016887_ATPase activity;cellular_component_GO:0016021_integral to membrane;molecular_function_GO:0004012_phospholipid-translocating A…	2.69399	0	1.61683	2.66517	5.07635		507244
	1	130335	molecular_function_GO:0005524_ATP binding	0.669934	0	0	0.326537	3.39493		502234*
	1	130349		4.75612	5.00894	4.73693	5.58688	5.98748		null
	1	130351		3.96689	2.90227	7.32172	6.55825	6.27491		504502*
	1	130390	biological_process_GO:0006512_ubiquitin cycle;biological_process_GO:0006464_protein modification;cellular_component_GO:0005622_intracellular;molecular_function_GO:0004842_ubiquitin-protein ligase activity	1.98441	1.614	2.25399	2.74932	3.59765		360572
	1	130393	biological_process_GO:0007165_signal transduction;molecular_function_GO:0004871_signal transducer activity;biological_process_GO:0000160_two-component signal transduction system (phosphorelay);molecular_function_GO:0000155_two-component sensor molecule activity;molecular_function_GO:0008020_G-protein coupled photoreceptor activity;biological_process_GO:0006355_regulation of transcription, DNA-dep…	3.95336	3.20821	4.80116	5.18927	5.46809		500113*
	1	130403	molecular_function_GO:0005524_ATP binding;molecular_function_GO:0003677_DNA binding;molecular_function_GO:0008026_ATP-dependent helicase activity;molecular_function_GO:0004386_helicase activity;molecular_function_GO:0003676_nucleic acid binding;molecular_function_GO:0042626_ATPase activity, coupled to transmembrane movement of substances;molecular_function_GO:0042625_ATPase activity, coupled to t…	2.08882	1.8675	4.5843	3.97774	4.69766		560281
	1	130442		5.72115	4.82645	5.12664	5.12776	6.28832		331756*
	1	130445		4.76405	2.18015	5.04396	5.30531	7.16335		331759*
	1	130457	biological_process_GO:0007205_protein kinase C activation;molecular_function_GO:0004143_diacylglycerol kinase activity;biological_process_GO:0007242_intracellular signaling cascade	1.22033	0	1.06626	0.818851	3.87784		285991*
	1	130474		5.42109	3.38114	2.79909	4.02361	8.2951		502603
	1	130479	molecular_function_GO:0008757_S-adenosylmethionine-dependent methyltransferase activity	1.68616	1.30568	2.98805	2.48001	5.42516		498043*
	1	130494	biological_process_GO:0007040_lysosome organization and biogenesis;biological_process_GO:0006665_sphingolipid metabolism;cellular_component_GO:0005764_lysosome;molecular_function_GO:0004348_glucosylceramidase activity	3.92552	1.74631	2.5218	2.51273	3.96033		452757*
	1	130514	cellular_component_GO:0016020_membrane;biological_process_GO:0006865_amino acid transport;molecular_function_GO:0005279_amino acid-polyamine transporter activity;molecular_function_GO:0031177_phosphopantetheine binding	5.59006	4.22195	4.19148	4.55545	6.26418		346274* / 346275*
	1	130576		3.698	2.08338	4.05041	3.90612	4.94059		500999
	1	130578	biological_process_GO:0045454_cell redox homeostasis;biological_process_GO:0006118_electron transport;molecular_function_GO:0005489_electron transporter activity	2.72661	2.78388	4.03984	4.35473	5.88206		332449
	1	130592	biological_process_GO:0016567_protein ubiquitination;molecular_function_GO:0008270_zinc ion binding;molecular_function_GO:0004842_ubiquitin-protein ligase activity;cellular_component_GO:0000151_ubiquitin ligase complex	2.87951	1.46832	2.63923	1.82538	5.97104		501978
	1	130600		2.59144	2.18047	2.36065	2.48001	3.86364		501592
	1	130629		3.82375	2.72072	3.91743	4.05693	5.01966		346386
	1	130651	molecular_function_GO:0003676_nucleic acid binding	0.374066	0	0.448901	0.326537	2.11003		502025*
	1	130659	molecular_function_GO:0004339_glucan 1,4-alpha-glucosidase activity	4.46897	2.43696	6.08272	5.75606	6.99739		544377*
	1	130675		1.22095	0	0.313826	0.466758	3.91944		502547
	1	130693		1.61824	1.74631	1.6173	2.10668	5.2003		286127
	1	130716	cellular_component_GO:0005576_extracellular region;molecular_function_GO:0005524_ATP binding	1.75146	0.668119	1.36793	2.0635	5.30925		503134
	1	130718		5.53587	5.21735	7.40484	6.59477	8.05805		559466*
	1	130772		4.43962	4.1278	5.88012	5.15886	6.54159		351404
	1	130804		2.90804	2.43696	3.00971	3.86888	4.84258		501032*
	1	130841		3.36681	2.51324	2.63923	2.80281	7.44109		355885
	1	130842		1.81311	1.30568	1.29866	1.6017	4.2718		339257*
	1	130850		1.61824	0	0.572405	0	1.72596		525602*
	1	130864	cellular_component_GO:0016020_membrane;biological_process_GO:0006865_amino acid transport;molecular_function_GO:0005279_amino acid-polyamine transporter activity;biological_process_GO:0006810_transport	4.20539	3.49851	5.02255	5.42116	7.0843		549645
	1	130866		4.37948	3.67503	4.71034	4.23327	5.46813		525409
	1	130895		4.04667	3.38114	4.17217	4.31853	5.05767		524442
	1	130901		1.02503	0	2.49134	2.51248	3.13553		564759
	1	130902		3.30334	1.30568	1.29807	1.40817	4.58946		339336* / 524171*
	1	130907	biological_process_GO:0006310_DNA recombination;molecular_function_GO:0003677_DNA binding	7.62363	7.51721	9.27471	8.86748	9.05337		288655* / 444766* / 379844*
	1	130915		0.374066	0	0.448901	1.18396	1.66129		525316*
	1	130917		0.374066	0	0.448901	1.18396	1.66129		438088*
	1	130921		2.75852	3.06316	4.66266	4.68952	5.30932		347974
	1	130936		1.92941	0.668119	1.14796	0.818032	4.58075		525478
	1	130979		1.98441	0.668119	1.72727	0.326537	4.27187		564803*
	1	130995		1.92979	0.668119	0	1.10098	5.55919		461517*
	1	131000	biological_process_GO:0045454_cell redox homeostasis;biological_process_GO:0006118_electron transport;molecular_function_GO:0005489_electron transporter activity	6.61902	4.91361	4.5472	5.7628	8.02007		null
	1	131089		0.374066	0	1.06695	0.466758	1.78743		250346
	1	131144	molecular_function_GO:0016849_phosphorus-oxygen lyase activity;biological_process_GO:0009190_cyclic nucleotide biosynthesis;biological_process_GO:0007242_intracellular signaling cascade	2.93603	2.08338	3.45602	3.80467	3.87794		340205*
	1	131155		3.0944	2.08338	3.11487	3.41508	5.70992		565176
	1	131207	molecular_function_GO:0016491_oxidoreductase activity;biological_process_GO:0006118_electron transport;molecular_function_GO:0015036_disulfide oxidoreductase activity;molecular_function_GO:0005554_molecular function unknown	2.55582	2.84418	3.88215	4.16326	5.08852		527564
	1	131253		1.75104	2.18015	1.82944	1.97306	3.56279		296879*
	1	131254		1.39287	1.123	2.45943	2.30539	5.83908		354030*
	1	131259		3.32467	2.35643	2.29042	2.22928	4.03844		478851*
	1	131289		5.96945	4.98235	7.12457	8.31454	8.2466		285010
	1	131301	biological_process_GO:0006508_proteolysis and peptidolysis;molecular_function_GO:0004289_subtilase activity;biological_process_GO:0006464_protein modification;molecular_function_GO:0005524_ATP binding;biological_process_GO:0006810_transport;cellular_component_GO:0005643_nuclear pore	6.10892	5.70636	6.34266	6.12809	7.1978		326004
	1	131342	molecular_function_GO:0005515_protein binding;molecular_function_GO:0005524_ATP binding;cellular_component_GO:0016020_membrane;biological_process_GO:0006810_transport;molecular_function_GO:0005488_binding;molecular_function_GO:0042557_eukaryotic elongation factor-2 kinase activator activity;molecular_function_GO:0042556_eukaryotic elongation factor-2 kinase regulator activity;molecular_function_G…	5.11124	4.07844	4.79499	4.74534	5.89256		554900
	1	131395	molecular_function_GO:0003824_catalytic activity;molecular_function_GO:0004622_lysophospholipase activity	2.66061	0	0.571434	1.33685	5.42519		325900*
	1	131435	biological_process_GO:0005975_carbohydrate metabolism;molecular_function_GO:0004553_hydrolase activity, hydrolyzing O-glycosyl compounds;molecular_function_GO:0008422_beta-glucosidase activity	0.374066	0	0.313826	0	2.06108		256867
	1	131461		1.87263	0	1.6731	1.40817	3.61459		261836*
	1	131462	biological_process_GO:0006278_RNA-dependent DNA replication;molecular_function_GO:0003964_RNA-directed DNA polymerase activity;molecular_function_GO:0003723_RNA binding;biological_process_GO:0006310_DNA recombination;molecular_function_GO:0003677_DNA binding	3.76235	2.18047	3.28659	3.36247	4.11228		433354* / 435929*
	1	131465	cellular_component_GO:0016020_membrane;biological_process_GO:0008643_carbohydrate transport;molecular_function_GO:0005351_sugar porter activity;cellular_component_GO:0016021_integral to membrane;biological_process_GO:0006810_transport;molecular_function_GO:0005215_transporter activity	0.530071	0.668119	0.313826	2.14861	2.81926		520922
	1	131467	cellular_component_GO:0016020_membrane;biological_process_GO:0008643_carbohydrate transport;molecular_function_GO:0005351_sugar porter activity;cellular_component_GO:0016021_integral to membrane;biological_process_GO:0006810_transport;molecular_function_GO:0005215_transporter activity	0.374066	0	0.448901	0	2.87696		519712
	1	131476		4.70797	2.27113	3.84589	4.96685	6.70008		519821* / 442804*
	1	131477	cellular_component_GO:0016021_integral to membrane	2.08848	0.668119	2.13914	2.10668	4.76043		337284*
	1	131484	biological_process_GO:0016567_protein ubiquitination;molecular_function_GO:0008270_zinc ion binding;molecular_function_GO:0004842_ubiquitin-protein ligase activity;cellular_component_GO:0000151_ubiquitin ligase complex	3.04369	1.97966	2.17856	2.18967	5.88908		519898
	1	131502	molecular_function_GO:0016984_ribulose-bisphosphate carboxylase activity;biological_process_GO:0015977_carbon utilization by fixation of carbon dioxide;cellular_component_GO:0009573_ribulose bisphosphate carboxylase complex (sensu Magnoliophyta);molecular_function_GO:0004364_glutathione transferase activity	8.14302	5.79317	9.85549	9.48534	10.3593		287073*
	1	131528	molecular_function_GO:0005524_ATP binding;molecular_function_GO:0008605_protein kinase CK2 regulator activity;molecular_function_GO:0008603_cAMP-dependent protein kinase regulator activity;cellular_component_GO:0005956_protein kinase CK2 complex;cellular_component_GO:0005952_cAMP-dependent protein kinase complex;molecular_function_GO:0004691_cAMP-dependent protein kinase activity;molecular_functi…	4.94115	4.56462	6.52901	6.1123	7.24379		304396*
	1	131537	biological_process_GO:0006810_transport;cellular_component_GO:0005622_intracellular	2.8502	2.18015	1.87814	2.82883	6.62406		563533
	1	131551	biological_process_GO:0006468_protein amino acid phosphorylation;molecular_function_GO:0005524_ATP binding;molecular_function_GO:0004672_protein kinase activity;molecular_function_GO:0004713_protein-tyrosine kinase activity;molecular_function_GO:0004674_protein serine/threonine kinase activity	3.69777	0.668119	3.07382	3.08831	6.5077		563553
	1	131571		2.40272	0	0.313826	0.326537	3.90583		518367* / 519461* / 519666*
	1	131585		2.69399	1.8675	2.05728	2.60597	6.61559		369061*
	1	131594	biological_process_GO:0007001_chromosome organization and biogenesis (sensu Eukaryota);cellular_component_GO:0000228_nuclear chromosome	3.9115	2.35643	4.5989	4.08984	5.16015		519994
	1	131596	molecular_function_GO:0008415_acyltransferase activity;biological_process_GO:0008152_metabolism	2.72661	2.84418	3.79639	4.26228	6.61772		563591*
	1	131608	molecular_function_GO:0005524_ATP binding;molecular_function_GO:0016887_ATPase activity;molecular_function_GO:0017111_nucleoside-triphosphatase activity;molecular_function_GO:0000166_nucleotide binding	1.75146	0.668119	1.82985	1.6017	3.58027		520484* / 337476* / 337477*
	1	131647	biological_process_GO:0006468_protein amino acid phosphorylation;molecular_function_GO:0005524_ATP binding;molecular_function_GO:0004672_protein kinase activity;molecular_function_GO:0004713_protein-tyrosine kinase activity;molecular_function_GO:0004674_protein serine/threonine kinase activity	3.57797	1.12234	2.13947	2.14861	3.8492		337522
	1	131688	cellular_component_GO:0016020_membrane;molecular_function_GO:0015297_antiporter activity;molecular_function_GO:0015238_drug transporter activity;biological_process_GO:0006855_multidrug transport	0.916094	0	0.448901	0.710173	1.20038		329487*
	1	131728		1.54696	0.668119	2.05728	2.48027	2.63041		496702*
	1	131773	cellular_component_GO:0005576_extracellular region	0.374066	0.668119	0	1.18396	7.43509		329590
	1	131774	cellular_component_GO:0005576_extracellular region	0.374066	0	0	0.710173	3.56267		488119
	1	131784	cellular_component_GO:0016020_membrane;biological_process_GO:0008654_phospholipid biosynthesis;molecular_function_GO:0004605_phosphatidate cytidylyltransferase activity	1.98477	1.30568	0.980391	1.71809	5.25036		557610* / 496693*
	1	131785	cellular_component_GO:0005622_intracellular;biological_process_GO:0016567_protein ubiquitination;molecular_function_GO:0008270_zinc ion binding;molecular_function_GO:0004842_ubiquitin-protein ligase activity;cellular_component_GO:0000151_ubiquitin ligase complex	2.44255	2.35643	2.13947	2.57555	3.33414		494973* / 494439*
	1	131790		2.44255	1.61353	1.87853	1.97306	3.9737		497561
	1	131801	biological_process_GO:0006468_protein amino acid phosphorylation;molecular_function_GO:0005524_ATP binding;molecular_function_GO:0004672_protein kinase activity;molecular_function_GO:0004713_protein-tyrosine kinase activity;molecular_function_GO:0004674_protein serine/threonine kinase activity	1.12631	1.30568	2.01471	2.69377	4.60668		557615
	1	131807		0.799087	0	0.313826	0	2.59622		313783
	1	131822		1.47197	1.74631	1.29807	1.4756	3.72879		490482*
	1	131861	biological_process_GO:0007242_intracellular signaling cascade	1.92979	1.4678	3.00988	2.66494	5.61974		null
	1	131866		2.2765	1.614	2.94298	2.18935	4.9201		247497
	1	131888	molecular_function_GO:0005524_ATP binding;biological_process_GO:0007264_small GTPase mediated signal transduction;molecular_function_GO:0005525_GTP binding;molecular_function_GO:0003677_DNA binding;biological_process_GO:0015031_protein transport	4.41988	3.33971	5.48504	5.45506	6.74342		285656*
	1	131926		0.374066	0	0.313826	1.26243	5.93744		558080*
	1	131974		7.0701	5.79317	6.56093	6.3736	8.65803		462902*
	1	131976		4.41981	4.33142	6.5347	6.14374	6.16904		494590* / 495250*
	1	131982		1.87224	0.668119	0.571434	1.10098	3.35473		496849*
	1	131997		1.61824	1.74631	1.82985	2.30539	5.33009		285734*
	1	132000	molecular_function_GO:0008026_ATP-dependent helicase activity;molecular_function_GO:0005524_ATP binding;molecular_function_GO:0004386_helicase activity;molecular_function_GO:0003676_nucleic acid binding;molecular_function_GO:0019177_dihydroneopterin triphosphate pyrophosphohydrolase activity;molecular_function_GO:0019176_dihydroneopterin monophosphate phosphatase activity;molecular_function_GO:00…	2.03773	1.4678	2.58159	2.54449	4.94059		null
	1	132002	biological_process_GO:0006508_proteolysis and peptidolysis;molecular_function_GO:0004197_cysteine-type endopeptidase activity;molecular_function_GO:0008408_3'-5' exonuclease activity;biological_process_GO:0006260_DNA replication;cellular_component_GO:0005634_nucleus;molecular_function_GO:0003887_DNA-directed DNA polymerase activity;molecular_function_GO:0003677_DNA binding;molecular_function_GO:0…	2.44255	2.27113	3.62199	3.08814	6.46831		496258* / 433994* / 493059*
	1	132010		2.90804	3.06333	3.84599	3.5307	6.45411		314104
	1	132021	molecular_function_GO:0008168_methyltransferase activity;molecular_function_GO:0030792_methylarsonite methyltransferase activity;molecular_function_GO:0019702_protein-arginine N5-methyltransferase activity;molecular_function_GO:0018707_1-phenanthrol methyltransferase activity;molecular_function_GO:0018423_protein-leucine O-methyltransferase activity;molecular_function_GO:0016436_rRNA (uridine) me…	4.68336	3.8023	3.9631	4.46695	4.94054		314102
	1	132050		1.98477	0	0.789938	0.326537	5.65315		492651*
	1	132051	molecular_function_GO:0005524_ATP binding;biological_process_GO:0007264_small GTPase mediated signal transduction;molecular_function_GO:0005525_GTP binding;molecular_function_GO:0003677_DNA binding;biological_process_GO:0015031_protein transport	4.41988	3.33971	5.42911	5.4083	6.71994		285656*
	1	132058		2.2762	1.4678	3.74481	3.88147	4.0635		313860*
	1	132105		3.42761	3.97416	3.05276	3.7914	4.98067		null
	1	132131		2.51904	2.95791	2.01471	3.04439	3.91953		495640*
	1	132181		1.92979	1.12234	1.43456	1.66129	4.7527		251424
	1	132203	cellular_component_GO:0016020_membrane;biological_process_GO:0006810_transport;molecular_function_GO:0005488_binding;cellular_component_GO:0005743_mitochondrial inner membrane	3.88284	2.51374	3.54881	2.92903	5.87853		251306*
	1	132205		2.51904	2.18015	2.96569	3.75125	4.41515		285692
	1	132213		0.374066	0.668119	0	0.710173	3.49057		299540*
	1	132214		2.51879	0	0.789938	0.592636	3.59741		497841*
	1	132238		2.85	1.614	1.72727	3.36261	4.82792		319696*
	1	132241		1.92941	0	3.28659	3.6081	6.107		532377
	1	132245		3.54189	4.02724	3.0944	3.85619	5.33525		null
	1	132253		1.54696	0.668119	2.87283	3.08831	2.75894		341400
	1	132255		2.75852	2.90207	3.25005	3.44903	4.74497		532032*
	1	132268		1.47197	0.913033	0.980391	1.26243	4.50042		348425
	1	132275	biological_process_GO:0006512_ubiquitin cycle;biological_process_GO:0006464_protein modification;cellular_component_GO:0005622_intracellular;molecular_function_GO:0004842_ubiquitin-protein ligase activity	2.96384	1.4678	1.82985	1.1003	6.52358		356128* / 246594*
	1	132303		4.41988	4.02733	4.90439	4.34589	5.79103		550933*
	1	132304	biological_process_GO:0006633_fatty acid biosynthesis;cellular_component_GO:0005835_fatty acid synthase complex;molecular_function_GO:0004312_fatty-acid synthase activity	1.92979	1.30568	1.14861	1.6017	4.1482		341458*
	1	132305		1.02503	1.30568	1.22527	1.71809	3.74448		289089
	1	132317		2.59168	3.0115	2.52206	2.97618	3.98677		531960
	1	132339		1.12631	0.913033	0	1.18396	3.47184		307235
	1	132340	molecular_function_GO:0008484_sulfuric ester hydrolase activity;biological_process_GO:0008152_metabolism	1.75104	0.668119	1.82944	2.22928	6.3121		531174
	1	132383		1.98441	1.30568	1.87814	1.92524	5.20598		341564
	1	132392	biological_process_GO:0009225_nucleotide-sugar metabolism;molecular_function_GO:0003824_catalytic activity;molecular_function_GO:0016491_oxidoreductase activity;biological_process_GO:0008152_metabolism;molecular_function_GO:0008460_dTDP-glucose 4,6-dehydratase activity	5.87083	3.8023	5.31034	5.31915	6.45172		null
	1	132395	molecular_function_GO:0016153_urocanate hydratase activity;biological_process_GO:0006548_histidine catabolism	5.23534	6.42237	5.61965	6.46782	8.77759		531408
	1	132426	biological_process_GO:0007205_protein kinase C activation;molecular_function_GO:0004143_diacylglycerol kinase activity;molecular_function_GO:0005509_calcium ion binding;molecular_function_GO:0042557_eukaryotic elongation factor-2 kinase activator activity;molecular_function_GO:0042556_eukaryotic elongation factor-2 kinase regulator activity;molecular_function_GO:0035004_phosphoinositide 3-kinase …	4.08483	2.08338	3.62199	4.15308	6.01024		289129
	1	132457	molecular_function_GO:0003950_NAD+ ADP-ribosyltransferase activity	3.32495	2.43696	2.87283	2.22928	6.38859		null
	1	132471		1.92941	1.4678	1.92524	1.6017	2.81906		304053*
	1	132473		3.74631	1.8675	6.11601	5.38654	6.75889		515598*
	1	132477		2.87912	2.08338	2.42734	3.65249	4.39547		563184
	1	132478	biological_process_GO:0006468_protein amino acid phosphorylation;molecular_function_GO:0005524_ATP binding;molecular_function_GO:0004672_protein kinase activity;molecular_function_GO:0004713_protein-tyrosine kinase activity;molecular_function_GO:0004674_protein serine/threonine kinase activity	2.51904	1.12234	1.22466	2.3051	3.8493		336842*
	1	132505	molecular_function_GO:0005524_ATP binding;biological_process_GO:0051276_chromosome organization and biogenesis;cellular_component_GO:0005694_chromosome	3.09457	2.78367	3.1152	3.32625	4.95406		517482* / 563203*
	1	132512	molecular_function_GO:0003676_nucleic acid binding	4.23963	3.74006	3.62199	4.32769	5.24493		352241
	1	132532		4.15842	1.8675	4.46225	5.91955	7.66571		517628*
	1	132535		2.03738	2.58568	2.55213	2.99946	6.20332		563256
	1	132559	molecular_function_GO:0019201_nucleotide kinase activity;biological_process_GO:0006139_nucleobase, nucleoside, nucleotide and nucleic acid metabolism;molecular_function_GO:0005524_ATP binding;molecular_function_GO:0016776_phosphotransferase activity, phosphate group as acceptor	2.55582	0	1.06695	1.54003	2.93244		517977
	1	132566	molecular_function_GO:0016491_oxidoreductase activity;molecular_function_GO:0008270_zinc ion binding;molecular_function_GO:0003960_NADPH:quinone reductase activity	1.54696	0	0.790772	0	6.44462		517195*
	1	132570	molecular_function_GO:0008603_cAMP-dependent protein kinase regulator activity;biological_process_GO:0006468_protein amino acid phosphorylation;cellular_component_GO:0005952_cAMP-dependent protein kinase complex;molecular_function_GO:0008605_protein kinase CK2 regulator activity;cellular_component_GO:0005956_protein kinase CK2 complex;molecular_function_GO:0004691_cAMP-dependent protein kinase ac…	4.26198	4.47197	5.94141	6.61176	7.31479		361567
	1	132571	biological_process_GO:0006511_ubiquitin-dependent protein catabolism;molecular_function_GO:0004221_ubiquitin thiolesterase activity;molecular_function_GO:0004197_cysteine-type endopeptidase activity	4.07236	2.43723	4.478	4.48343	6.3329		249093
	1	132586	biological_process_GO:0005975_carbohydrate metabolism;molecular_function_GO:0004553_hydrolase activity, hydrolyzing O-glycosyl compounds;molecular_function_GO:0016162_cellulose 1,4-beta-cellobiosidase activity	0	1.123	0	0.326537	4.59813		355223
	1	132693		5.46519	4.66846	5.69947	5.48401	6.56154		287151*
	1	132742	molecular_function_GO:0051082_unfolded protein binding;molecular_function_GO:0031072_heat shock protein binding;biological_process_GO:0006457_protein folding	4.10978	4.02733	4.07151	4.45858	5.26664		415664*
	1	132750	molecular_function_GO:0009982_pseudouridine synthase activity;biological_process_GO:0006396_RNA processing;molecular_function_GO:0003723_RNA binding;molecular_function_GO:0004730_pseudouridylate synthase activity	0.669934	0.668119	1.06626	2.41278	3.49044		461497*
	1	132758	molecular_function_GO:0005524_ATP binding;cellular_component_GO:0016020_membrane;biological_process_GO:0006821_chloride transport;molecular_function_GO:0005247_voltage-gated chloride channel activity	6.18709	4.6851	7.49027	7.75554	7.65646		520430
	1	132775		3.16752	2.18015	2.45943	2.92865	4.17145		518922*
	1	132791	cellular_component_GO:0016020_membrane;biological_process_GO:0006812_cation transport;molecular_function_GO:0005261_cation channel activity;molecular_function_GO:0008170_N-methyltransferase activity;biological_process_GO:0006306_DNA methylation;molecular_function_GO:0003677_DNA binding;biological_process_GO:0006816_calcium ion transport;cellular_component_GO:0005891_voltage-gated calcium channel …	0.530071	0	0.313826	0.326537	3.13521		337677*
	1	132807	biological_process_GO:0006457_protein folding	5.44576	5.50605	4.53219	5.72855	6.88744		520238
	1	132817	molecular_function_GO:0008270_zinc ion binding	4.6412	4.71776	4.14274	4.88235	5.74136		563719
	1	132831	biological_process_GO:0006508_proteolysis and peptidolysis;molecular_function_GO:0004179_membrane alanyl aminopeptidase activity;molecular_function_GO:0005524_ATP binding;molecular_function_GO:0008270_zinc ion binding;molecular_function_GO:0008237_metallopeptidase activity;molecular_function_GO:0016284_alanine aminopeptidase activity;molecular_function_GO:0004177_aminopeptidase activity	4.81803	3.1132	3.30437	3.10969	6.00704		317881* / 355304* / 347580*
	1	132843		0.374066	0.668119	2.77379	3.41495	3.97361		520436*
	1	132865	biological_process_GO:0006520_amino acid metabolism;molecular_function_GO:0004067_asparaginase activity	4.8845	3.86186	5.83167	5.83529	7.33813		253447
	1	132906	cellular_component_GO:0005634_nucleus;molecular_function_GO:0003676_nucleic acid binding	2.40272	2.90227	2.21692	2.63575	4.03861		354213* / 403457*
	1	132912	molecular_function_GO:0005524_ATP binding	0.669934	0.668119	0.685267	1.26243	3.35473		327775*
	1	132947	molecular_function_GO:0005515_protein binding	4.66659	4.49102	4.78225	5.43399	6.02312		494865
	1	133023		0.67084	0.913033	0.572405	0.818032	2.15737		490211*
	1	133026	molecular_function_GO:0016491_oxidoreductase activity;biological_process_GO:0008152_metabolism;cellular_component_GO:0005634_nucleus;molecular_function_GO:0003676_nucleic acid binding	3.50487	3.38114	3.33956	3.77831	4.86409		490211*
	1	133047		1.98441	0	0.448901	0	2.66357		460261* / 511250*
	1	133050		5.31788	5.15914	6.49438	5.88582	7.0533		346906
	1	133055		1.47249	1.30568	1.14796	2.41278	2.69622		546793*
	1	133073		0.374066	0.668119	0.313826	0.710173	3.18206		259189
	1	133082	cellular_component_GO:0016020_membrane;biological_process_GO:0006865_amino acid transport;molecular_function_GO:0005279_amino acid-polyamine transporter activity	0.374066	0	0	2.30539	5.97425		346916 / 561876
	1	133127	biological_process_GO:0006468_protein amino acid phosphorylation;molecular_function_GO:0005524_ATP binding;molecular_function_GO:0004672_protein kinase activity;molecular_function_GO:0004713_protein-tyrosine kinase activity;molecular_function_GO:0016491_oxidoreductase activity;molecular_function_GO:0004674_protein serine/threonine kinase activity;molecular_function_GO:0042557_eukaryotic elongatio…	1.75104	0.668119	1.14796	1.77231	5.63654		null
	1	133128		1.47249	0	0.313826	0.818032	3.24914		null
	1	133142		2.18555	1.4678	1.87774	1.71721	5.17748		511418
	1	133149	molecular_function_GO:0008270_zinc ion binding;biological_process_GO:0006355_regulation of transcription, DNA-dependent;biological_process_GO:0006352_transcription initiation;cellular_component_GO:0005667_transcription factor complex;molecular_function_GO:0003700_transcription factor activity;molecular_function_GO:0016491_oxidoreductase activity;biological_process_GO:0008152_metabolism	3.57797	3.20821	4.07142	3.68145	4.48188		361176
	1	133155	molecular_function_GO:0016779_nucleotidyltransferase activity;biological_process_GO:0009058_biosynthesis;molecular_function_GO:0004105_choline-phosphate cytidylyltransferase activity	4.42975	3.1614	4.06108	3.9542	5.16015		null
	1	133158		3.0944	2.9581	3.13488	2.90458	6.49622		561976
	1	133167		3.3875	2.72072	6.4866	6.15925	6.11904		546922*
	1	133172		2.48104	2.51349	2.94298	3.30801	3.79025		512799
	1	133186		4.05953	3.1132	2.87283	3.53082	7.44944		286573*
	1	133194	biological_process_GO:0006118_electron transport;molecular_function_GO:0004497_monooxygenase activity;molecular_function_GO:0018601_4-nitrophenol 2-monooxygenase activity;molecular_function_GO:0018600_alpha-pinene dehydrogenase activity;molecular_function_GO:0018599_2-hydroxyisobutyrate 3-monooxygenase activity;molecular_function_GO:0018598_hydroxymethylsilanetriol oxidase activity;molecular_func…	1.30918	0.668119	3.15494	3.93045	4.48194		351876
	1	133235		2.69399	2.18047	3.35671	3.38031	5.91346		302970
	1	133253		1.02503	0	2.69466	2.92865	2.8482		534042
	1	133254	molecular_function_GO:0017153_sodium:dicarboxylate symporter activity;cellular_component_GO:0016020_membrane;biological_process_GO:0006835_dicarboxylic acid transport	1.47249	1.30568	2.09896	2.72159	3.61459		307684
	1	133276	cellular_component_GO:0016020_membrane;biological_process_GO:0006812_cation transport;molecular_function_GO:0005261_cation channel activity;biological_process_GO:0006811_ion transport;molecular_function_GO:0005216_ion channel activity	3.04352	2.72072	5.5084	5.07429	5.35583		348604
	1	133287		0.374066	0	0.888305	0.466758	2.90497		402490*
	1	133288	molecular_function_GO:0016787_hydrolase activity;biological_process_GO:0008152_metabolism;cellular_component_GO:0016020_membrane;molecular_function_GO:0015662_ATPase activity, coupled to transmembrane movement of ions, phosphorylative mechanism;biological_process_GO:0006812_cation transport;molecular_function_GO:0005524_ATP binding;molecular_function_GO:0003824_catalytic activity;molecular_functi…	0.799087	0	0.313826	0	3.74438		533776
	1	133301		2.75852	2.78388	4.22943	3.54659	5.08245		534219*
	1	133316		1.87224	1.8675	1.43456	1.97306	2.81926		307745*
	1	133319	cellular_component_GO:0016020_membrane;biological_process_GO:0006865_amino acid transport;molecular_function_GO:0005279_amino acid-polyamine transporter activity	0.669934	0	0	0.326537	2.33256		533633*
	1	133325	molecular_function_GO:0016308_1-phosphatidylinositol-4-phosphate 5-kinase activity	4.42982	2.43696	4.0291	4.01221	6.03267		307766*
	1	133404	biological_process_GO:0006418_tRNA aminoacylation for protein translation;molecular_function_GO:0005524_ATP binding;molecular_function_GO:0004812_tRNA ligase activity;biological_process_GO:0006412_protein biosynthesis;cellular_component_GO:0005737_cytoplasm;molecular_function_GO:0004823_leucine-tRNA ligase activity	6.93192	6.66344	8.34446	7.81948	8.20136		556845
	1	133412	cellular_component_GO:0016020_membrane;biological_process_GO:0006810_transport;molecular_function_GO:0005215_transporter activity;molecular_function_GO:0004872_receptor activity	4.78738	4.76532	5.96125	5.71466	6.72978		541828
	1	133413		1.81311	0	0	0.593593	5.03254		349881*
	1	133425	biological_process_GO:0006508_proteolysis and peptidolysis;molecular_function_GO:0004182_carboxypeptidase A activity	4.66664	3.77157	3.8338	3.83056	5.67771		353939*
	1	133426		3.2371	2.65489	4.6557	4.83804	6.54159		485830
	1	133431	molecular_function_GO:0005524_ATP binding	2.9364	0	1.77905	1.97269	5.37598		438049* / 487511*
	1	133433	molecular_function_GO:0005524_ATP binding	1.68706	0.668119	1.29866	0.918386	5.44923		359228*
	1	133434		4.25096	1.74631	2.61094	2.92865	7.38368		353942*
	1	133446	molecular_function_GO:0005524_ATP binding;cellular_component_GO:0016020_membrane;molecular_function_GO:0015321_sodium-dependent phosphate transporter activity;biological_process_GO:0006817_phosphate transport	1.22095	0.913033	1.06626	2.18935	2.52582		325421
	1	133453		2.72683	0	0	0.592636	4.02565		480413
	1	133490		3.2817	2.18015	2.17856	2.30539	4.03861		487941
	1	133492		3.11919	2.27113	3.60774	3.51475	3.68089		null
	1	133512	molecular_function_GO:0005515_protein binding	5.12961	4.61747	6.25346	7.14523	7.0136		556977*
	1	133516	cellular_component_GO:0016020_membrane;molecular_function_GO:0015662_ATPase activity, coupled to transmembrane movement of ions, phosphorylative mechanism;biological_process_GO:0006812_cation transport;molecular_function_GO:0005524_ATP binding;molecular_function_GO:0016820_hydrolase activity, acting on acid anhydrides, catalyzing transmembrane movement of substances	1.54696	0	1.06695	2.14861	4		311397*
	1	133519	molecular_function_GO:0016787_hydrolase activity;biological_process_GO:0008152_metabolism;cellular_component_GO:0016020_membrane;molecular_function_GO:0015662_ATPase activity, coupled to transmembrane movement of ions, phosphorylative mechanism;biological_process_GO:0006812_cation transport;molecular_function_GO:0005524_ATP binding;molecular_function_GO:0003824_catalytic activity;molecular_functi…	5.93499	5.20594	6.34049	6.64695	6.50541		311397
	1	133526	molecular_function_GO:0008080_N-acetyltransferase activity	3.11919	2.90227	4.39712	4.08975	5.11882		539513* / 325527*
	1	133559		0.916094	0.668119	1.49825	2.14861	2.78931		349935*
	1	133560		1.81311	0.668119	1.43456	2.10668	3.29249		349935*
	1	133573		3.3032	0.913033	1.43456	1.82538	6.3042		487184*
	1	133574	cellular_component_GO:0016020_membrane;biological_process_GO:0006865_amino acid transport;molecular_function_GO:0005279_amino acid-polyamine transporter activity	2.66061	1.97929	2.45943	2.54449	3.1819		325587*
	1	133575	cellular_component_GO:0016020_membrane;biological_process_GO:0006865_amino acid transport;molecular_function_GO:0005279_amino acid-polyamine transporter activity	2.66061	1.97929	2.45943	2.54449	3.22697		260251*
	1	133587		2.85	1.12234	1.14796	2.63575	5.03879		296556
	1	133601		3.38736	1.4678	2.21723	2.87951	6.54158		null
	1	133605	biological_process_GO:0005975_carbohydrate metabolism;molecular_function_GO:0004553_hydrolase activity, hydrolyzing O-glycosyl compounds	1.54745	0	0	1.26303	3.61471		471636
	1	133629		1.12631	1.30568	0.888305	1.6017	4.81322		321736
	1	133634	biological_process_GO:0019538_protein metabolism;molecular_function_GO:0016706_oxidoreductase activity, acting on paired donors, with incorporation or reduction of molecular oxygen, 2-oxoglutarate as one donor, and incorporation of one atom each of oxygen into both donors	2.18555	1.12234	2.13947	2.26784	5.99077		349033*
	1	133635		1.92979	1.12234	2.13947	2.26784	5.72181		349033
	1	133639	biological_process_GO:0006468_protein amino acid phosphorylation;molecular_function_GO:0005524_ATP binding;molecular_function_GO:0004672_protein kinase activity;molecular_function_GO:0004713_protein-tyrosine kinase activity;molecular_function_GO:0004674_protein serine/threonine kinase activity;molecular_function_GO:0008605_protein kinase CK2 regulator activity;molecular_function_GO:0008603_cAMP-d…	3.11919	3.0115	4.51683	4.02361	5.28281		321724
	1	133679	molecular_function_GO:0008270_zinc ion binding;molecular_function_GO:0004143_diacylglycerol kinase activity	3.57809	2.9581	2.89685	3.77821	6.49161		349019*
	1	133684		2.4813	2.35643	2.32596	2.72159	4.05102		554287
	1	133691		5.30721	4.98235	6.68894	5.93166	6.44935		554279
	1	133743		5.11128	5.00894	6.8573	6.98643	6.98924		565755
	1	133769	molecular_function_GO:0051082_unfolded protein binding;molecular_function_GO:0031072_heat shock protein binding;biological_process_GO:0006457_protein folding	3.16736	2.18015	2.13947	2.99928	5.57237		319546
	1	133787	molecular_function_GO:0005554_molecular function unknown	3.06919	2.95773	3.66414	3.57761	5.20038		549986
	1	133831	molecular_function_GO:0003676_nucleic acid binding	2.51879	1.123	1.22466	0.593593	4.9201		339892
	1	133833	molecular_function_GO:0005524_ATP binding;biological_process_GO:0007264_small GTPase mediated signal transduction;molecular_function_GO:0005525_GTP binding;biological_process_GO:0006886_intracellular protein transport;biological_process_GO:0006355_regulation of transcription, DNA-dependent;molecular_function_GO:0003677_DNA binding;biological_process_GO:0000160_two-component signal transduction sy…	2.13783	1.30568	1.06695	1.77231	3.33428		526616*
	1	133839		2.51879	2.27083	1.22527	2.54449	5.31973		362134* / 319036*
	1	133867	cellular_component_GO:0008287_protein serine/threonine phosphatase complex;biological_process_GO:0006470_protein amino acid dephosphorylation;molecular_function_GO:0004722_protein serine/threonine phosphatase activity;molecular_function_GO:0003824_catalytic activity;molecular_function_GO:0030357_protein phosphatase type 2B activity;cellular_component_GO:0017023_myosin phosphatase complex;molecula…	1.30976	1.30568	1.29866	1.77231	6.49851		255892
	1	133911	molecular_function_GO:0005524_ATP binding;molecular_function_GO:0016887_ATPase activity;molecular_function_GO:0017111_nucleoside-triphosphatase activity;molecular_function_GO:0000166_nucleotide binding	0.530071	0	5.15648	5.46754	5.87145		527247
	1	133917		1.68572	2.18015	2.36065	2.87971	5.8427		340006*
	1	133929	cellular_component_GO:0030288_periplasmic space (sensu Gram-negative Bacteria);biological_process_GO:0006810_transport;molecular_function_GO:0005215_transporter activity	2.08882	1.614	2.69443	2.18967	2.78952		319063*
	1	133945	molecular_function_GO:0008270_zinc ion binding;biological_process_GO:0006512_ubiquitin cycle	4.35889	3.53556	3.17441	3.84368	8.07048		344330
	1	133969		0.374066	0	0	0.326537	1.20038		253767
	1	133973		3.82375	3.91924	3.54881	3.94242	6.03905		486419
	1	133979		2.03773	1.614	3.0944	3.30787	4.58075		554494
	1	134018	biological_process_GO:0006355_regulation of transcription, DNA-dependent;cellular_component_GO:0005634_nucleus;molecular_function_GO:0003700_transcription factor activity;molecular_function_GO:0003677_DNA binding	2.2762	0	0.790772	0	5.41545		485031
	1	134087	molecular_function_GO:0004845_uracil phosphoribosyltransferase activity	2.23174	1.12234	2.39424	2.60597	4.68963		383064*
	1	134100		4.85524	3.94701	5.58715	4.80565	6.21181		537041
	1	134109		0.669934	0.668119	1.29807	1.87617	2.6638		469283
	1	134111	biological_process_GO:0016567_protein ubiquitination;molecular_function_GO:0008270_zinc ion binding;molecular_function_GO:0004842_ubiquitin-protein ligase activity;cellular_component_GO:0000151_ubiquitin ligase complex	1.12631	0.913033	2.55213	2.82883	6.60496		474684*
	1	134116	biological_process_GO:0006413_translational initiation;molecular_function_GO:0003743_translation initiation factor activity;molecular_function_GO:0003723_RNA binding	0.669934	0	0.888305	1.4756	2.90497		474031
	1	134142		1.22095	1.61353	2.79909	3.13093	5.00684		321958* / 293869*
	1	134153		1.39342	1.97929	0.888305	3.6081	4.71353		293856
	1	134163		3.44731	2.72094	3.9632	3.59288	6.84285		353502
	1	134165	biological_process_GO:0006508_proteolysis and peptidolysis;molecular_function_GO:0004197_cysteine-type endopeptidase activity	3.04352	1.4678	1.29807	1.87657	5.34547		551984*
	1	134172	molecular_function_GO:0016597_amino acid binding;biological_process_GO:0008152_metabolism;biological_process_GO:0009082_branched chain family amino acid biosynthesis;molecular_function_GO:0003984_acetolactate synthase activity	7.73396	7.00832	7.28505	7.19617	8.88271		343770
	1	134182	molecular_function_GO:0005524_ATP binding	1.39287	0.668119	1.87814	2.54424	3.91972		309144*
	1	134197	molecular_function_GO:0016491_oxidoreductase activity;cellular_component_GO:0016020_membrane;biological_process_GO:0006118_electron transport;molecular_function_GO:0005509_calcium ion binding	1.75061	1.74631	0.790772	1.92524	5.28814		469392
	1	134217		0.798258	0	2.66721	2.54424	3.39479		468031*
	1	134223	biological_process_GO:0007242_intracellular signaling cascade	4.79509	4.96887	7.21475	6.4364	7.46364		284207*
	1	134227		3.50475	2.08304	2.63923	1.82538	7.3458		353487*
	1	134251		2.23174	2.08338	5.48507	5.22909	5.10681		293759
	1	134256	biological_process_GO:0006118_electron transport;molecular_function_GO:0005507_copper ion binding;molecular_function_GO:0005489_electron transporter activity;biological_process_GO:0016071_mRNA metabolism;molecular_function_GO:0003723_RNA binding	6.15753	5.97968	7.60017	7.068	7.56272		554415
	1	134267		0.669934	0.913033	3.03157	2.80281	4.69766		293744*
	1	134268		0.669934	0	0.313826	0.326537	3.31354		null
	1	134281		1.47249	0	0.685267	0.918386	2.72814		309032
	1	134337		0.67084	0	1.06695	1.10098	4.03826		318374*
	1	134384		1.02503	0	0.790772	0.593593	1.20038		523400*
	1	134393		3.36681	2.90227	3.17441	3.27053	4.50951		464419*
	1	134394		3.46663	2.78388	3.11487	3.21226	4.34518		464419*
	1	134418	biological_process_GO:0006535_cysteine biosynthesis from serine;biological_process_GO:0008152_metabolism;molecular_function_GO:0003824_catalytic activity	1.68616	2.43696	2.72137	3.62293	4.20563		523944* / 318314*
	1	134440	cellular_component_GO:0016020_membrane;molecular_function_GO:0008324_cation transporter activity;biological_process_GO:0006812_cation transport;molecular_function_GO:0019177_dihydroneopterin triphosphate pyrophosphohydrolase activity;molecular_function_GO:0019176_dihydroneopterin monophosphate phosphatase activity;molecular_function_GO:0016818_hydrolase activity, acting on acid anhydrides, in pho…	4.36912	3.20821	3.28629	3.30801	5.39582		351064*
	1	134447		0.530071	0	0.572405	0.326537	1.84639		330886*
	1	134472	molecular_function_GO:0005509_calcium ion binding	4.22843	2.51324	2.61094	2.87971	6.361		539963*
	1	134482		2.18555	1.614	1.36793	2.85439	4.19424		485750*
	1	134490		1.54696	0	1.22527	1.77273	3.58015		387227*
	1	134499		2.44255	2.43696	3.21272	3.84358	4.293		326170
	1	134500	biological_process_GO:0009401_phosphoenolpyruvate-dependent sugar phosphotransferase system;molecular_function_GO:0005351_sugar porter activity	2.36177	1.30568	1.77947	1.26183	6.10094		296915
	1	134530		2.66061	1.97966	2.55213	2.14861	5.03883		326207
	1	134531	molecular_function_GO:0008094_DNA-dependent ATPase activity;biological_process_GO:0006270_DNA replication initiation;molecular_function_GO:0005524_ATP binding;molecular_function_GO:0003677_DNA binding	3.86819	3.74006	5.88611	5.5677	5.51441		344892
	1	134534	biological_process_GO:0006396_RNA processing;molecular_function_GO:0003723_RNA binding;biological_process_GO:0006464_protein modification	1.68572	1.30568	1.22527	1.47508	5.86074		481939
	1	134539	biological_process_GO:0006306_DNA methylation;molecular_function_GO:0003677_DNA binding	3.71436	3.11303	4.26641	3.94233	5.10681		285048
	1	134542	molecular_function_GO:0005509_calcium ion binding;molecular_function_GO:0004339_glucan 1,4-alpha-glucosidase activity	1.75104	0.668119	0.685267	1.33685	5.16587		435379*
	1	134549		1.61824	0.668119	1.06695	1.71809	3.90583		null
	1	134563		1.30918	0.668119	2.58159	2.85439	2.75894		359430* / 326245*
	1	134570	biological_process_GO:0007050_cell cycle arrest;cellular_component_GO:0005634_nucleus	3.19093	1.8675	3.28644	2.976	4.88528		485223*
	1	134578	molecular_function_GO:0008484_sulfuric ester hydrolase activity;biological_process_GO:0008152_metabolism	2.40299	1.8675	4.25739	5.06329	5.04509		251797
	1	134581		0.798258	0	1.06695	0.466758	4.12449		535772*
	1	134582		1.87263	1.4678	2.94317	3.53082	4.45365		343012*
	1	134604	cellular_component_GO:0016020_membrane;biological_process_GO:0006865_amino acid transport;molecular_function_GO:0005279_amino acid-polyamine transporter activity	0.374066	0.668119	0.313826	0.818032	2.48929		251778
	1	134609		1.47249	1.30568	2.98823	3.5307	4.5456		343007*
	1	134612	molecular_function_GO:0003993_acid phosphatase activity	3.14356	1.97929	3.92894	3.68145	5.99075		476203
	1	134613		3.06919	1.97929	3.95177	3.72378	6.0703		322637*
	1	134614		3.06919	1.97929	3.95177	3.72378	6.06411		474780
	1	134615	molecular_function_GO:0003676_nucleic acid binding	3.46663	3.20805	4.6626	4.19369	4.67339		477020*
	1	134651		5.21253	4.84132	6.43681	6.27042	6.34316		475342*
	1	134656		4.10978	3.0115	3.47184	4.0571	5.08245		473340
	1	134658	molecular_function_GO:0004339_glucan 1,4-alpha-glucosidase activity	2.66061	1.4678	4.12276	3.96615	6.65329		246319
	1	134697		2.75852	1.4678	2.79888	2.80281	5.88911		552619*
	1	134704	molecular_function_GO:0004339_glucan 1,4-alpha-glucosidase activity	4.37955	3.67503	3.95177	4.86349	7.82741		552631*
	1	134708		2.08848	2.08338	0.685267	2.9042	5.92379		552636*
	1	134709		2.55557	2.78388	0.685267	3.88127	5.98092		552636*
	1	134712	molecular_function_GO:0004339_glucan 1,4-alpha-glucosidase activity	4.37955	3.67503	3.92894	4.86349	7.40347		552631*
	1	134713		2.4813	1.123	5.02791	4.23327	4.82054		467505*
	1	134727	molecular_function_GO:0008270_zinc ion binding;cellular_component_GO:0005634_nucleus;molecular_function_GO:0003676_nucleic acid binding	1.30918	0	0.685267	0.818032	2.01042		470162
	1	134765	molecular_function_GO:0003677_DNA binding	0.374066	1.30568	0.313826	1.18396	3.35473		null
	1	134790		2.44255	0	1.22527	0.918386	7.78465		471748*
	1	134791		1.68616	1.614	2.42734	2.72181	5.0325		474346
	1	134801	molecular_function_GO:0005524_ATP binding;molecular_function_GO:0017111_nucleoside-triphosphatase activity;molecular_function_GO:0000166_nucleotide binding	0.374066	0	0.313826	1.40817	2.78931		358492*
	1	134819		1.75104	1.123	1.36793	1.54003	4.68963		477148
	1	134825		4.94804	4.73379	5.34965	5.1844	6.35595		552164*
	1	134857	molecular_function_GO:0005554_molecular function unknown	1.75104	1.4678	2.05762	2.0635	3.01185		475346*
	1	134885	biological_process_GO:0016567_protein ubiquitination;molecular_function_GO:0008270_zinc ion binding;molecular_function_GO:0004842_ubiquitin-protein ligase activity;cellular_component_GO:0000151_ubiquitin ligase complex	2.31991	0.668119	1.29807	0.919149	4.14812		294053
	1	134889	biological_process_GO:0008152_metabolism;molecular_function_GO:0003824_catalytic activity;molecular_function_GO:0005524_ATP binding;biological_process_GO:0006003_fructose 2,6-bisphosphate metabolism;molecular_function_GO:0003873_6-phosphofructo-2-kinase activity	5.05463	4.07844	4.66954	5.17421	7.67592		552252
	1	134908		3.61318	3.38114	4.94486	4.72465	5.74913		260366*
	1	134919		4.69159	4.66852	4.79488	5.24367	5.82815		260508
	1	134981	biological_process_GO:0008654_phospholipid biosynthesis;molecular_function_GO:0004307_ethanolaminephosphotransferase activity	5.28544	5.71447	8.5457	8.36216	8.77759		309941
	1	135013		4.33785	4.8265	7.14454	6.53666	6.88395		309959
	1	135015	biological_process_GO:0006298_mismatch repair;molecular_function_GO:0005524_ATP binding;molecular_function_GO:0003684_damaged DNA binding;biological_process_GO:0006259_DNA metabolism	3.48581	3.64155	6.08277	5.93466	6.15453		261139
	1	135021	molecular_function_GO:0046961_hydrogen-transporting ATPase activity, rotational mechanism;molecular_function_GO:0046933_hydrogen-transporting ATP synthase activity, rotational mechanism;cellular_component_GO:0016469_proton-transporting two-sector ATPase complex;biological_process_GO:0015986_ATP synthesis coupled proton transport;molecular_function_GO:0005524_ATP binding;biological_process_GO:0006…	1.12697	0.668119	2.17887	1.66038	4.46323		466535* / 471105* / 468098*
	1	135052	molecular_function_GO:0051287_NAD binding;biological_process_GO:0006096_glycolysis;molecular_function_GO:0004365_glyceraldehyde-3-phosphate dehydrogenase (phosphorylating) activity	4.00746	3.97425	5.42099	5.0468	5.59834		309991
	1	135055	molecular_function_GO:0003676_nucleic acid binding	2.69399	2.72072	2.72137	2.69377	3.83471		310030
	1	135070		1.87263	1.123	3.00988	3.04457	2.75873		349401
	1	135083		1.31034	0.913033	0.571434	1.26183	3.96042		294857
	1	135094	molecular_function_GO:0000062_acyl-CoA binding;molecular_function_GO:0005515_protein binding;molecular_function_GO:0016887_ATPase activity;molecular_function_GO:0005524_ATP binding	2.75852	1.4678	2.01507	1.6017	4.20571		301896*
	1	135121	molecular_function_GO:0016491_oxidoreductase activity;cellular_component_GO:0016020_membrane;biological_process_GO:0006118_electron transport;molecular_function_GO:0000293_ferric-chelate reductase activity	0.669934	0	0.448901	0	1.28806		506860
	1	135123	molecular_function_GO:0016491_oxidoreductase activity;cellular_component_GO:0016020_membrane;biological_process_GO:0006118_electron transport	0.669934	0	0.448901	0	1.28806		505264
	1	135146		1.12631	0.668119	0	1.01293	6.21739		286293*
	1	135267	biological_process_GO:0006350_transcription;molecular_function_GO:0003902_DNA-directed RNA polymerase III activity;molecular_function_GO:0003901_DNA-directed RNA polymerase II activity;molecular_function_GO:0003900_DNA-directed RNA polymerase I activity;molecular_function_GO:0003899_DNA-directed RNA polymerase activity	6.29697	5.42925	6.97774	6.71843	9.35448		355025
	1	135287		1.61824	1.12234	0.980391	2.37796	2.81906		351966
	1	135301		2.62644	1.8679	1.82944	2.77631	5.01966		562308
	1	135311		2.44255	0.913033	3.32222	3.59276	7.92225		562300
	1	135320		2.2765	1.123	1.14796	1.87617	3.90583		514180
	1	135382	cellular_component_GO:0016021_integral to membrane;molecular_function_GO:0009003_signal peptidase activity;biological_process_GO:0006465_signal peptide processing;cellular_component_GO:0005787_signal peptidase complex;molecular_function_GO:0008234_cysteine-type peptidase activity;molecular_function_GO:0008233_peptidase activity	4.64973	4.78084	4.52457	4.83162	5.57237		444736*
	1	135388		4.08483	4.26671	6.20434	5.51245	5.8679		528683
	1	135402	molecular_function_GO:0005524_ATP binding	2.82008	1.123	1.82985	2.37796	4.41515		null
	1	135423	molecular_function_GO:0016491_oxidoreductase activity;biological_process_GO:0008152_metabolism	4.37941	4.63471	9.45953	9.09693	10.0445		306472
	1	135424	molecular_function_GO:0016491_oxidoreductase activity;biological_process_GO:0008152_metabolism	0.530071	0	1.43456	2.22928	3.37462		528364*
	1	135444	molecular_function_GO:0005524_ATP binding;molecular_function_GO:0009022_tRNA nucleotidyltransferase activity	2.03738	0.668119	2.29042	1.97306	4.53667		565301
	1	135460	molecular_function_GO:0005525_GTP binding;biological_process_GO:0006412_protein biosynthesis;molecular_function_GO:0005524_ATP binding;biological_process_GO:0006414_translational elongation;molecular_function_GO:0003746_translation elongation factor activity;molecular_function_GO:0016148_protein-synthesizing GTPase activity, termination;molecular_function_GO:0016147_protein-synthesizing GTPase ac…	3.50462	3.49851	3.19377	3.9542	4.71359		362198
	1	135462		1.8127	0.668119	3.0314	3.25126	4.48194		352879
	1	135489	cellular_component_GO:0016020_membrane;biological_process_GO:0006865_amino acid transport;molecular_function_GO:0005279_amino acid-polyamine transporter activity	1.75104	0	1.49825	1.66038	6.44455		340450
	1	135492	molecular_function_GO:0003824_catalytic activity;molecular_function_GO:0016787_hydrolase activity;biological_process_GO:0006725_aromatic compound metabolism	5.27999	0.913033	3.0944	3.28939	5.99077		348198*
	1	135510		3.64777	3.67503	3.70498	4.32769	6.74731		529177*
	1	135526		1.31034	0	0.313826	0.710173	2.52582		332774*
	1	135546		0	0.668119	0.448901	0	5.42035		252892
	1	135548		0.916094	0.668119	0	1.87617	3.3749		506484*
	1	135549		2.36205	2.43696	0.980391	2.92865	4.76808		506484*
	1	135570	molecular_function_GO:0016887_ATPase activity;molecular_function_GO:0005524_ATP binding	0.916094	0	1.43456	0.593593	3.33414		252888*
	1	135588		1.87263	0.668119	0.790772	2.85459	5.1366		506784
	1	135634		0.67084	0.668119	0	0.918386	1.78743		286170*
	1	135638		1.47197	0	0.572405	0.593593	3.892		508222
	1	135642		5.20676	4.73373	4.46231	5.25814	6.42052		560541
	1	135643		1.75104	0	3.94045	5.63201	6.94263		506431*
	1	135645		2.23143	1.30568	1.43456	2.22928	4.19432		509048
	1	135648		0.669934	0	0	0.326537	6.64293		252911
	1	135689		1.75104	1.12234	2.98805	3.49876	7.37744		297137
	1	135694	biological_process_GO:0006511_ubiquitin-dependent protein catabolism;molecular_function_GO:0004221_ubiquitin thiolesterase activity;molecular_function_GO:0004197_cysteine-type endopeptidase activity	3.48568	2.78388	4.55471	4.96685	5.58547		486120*
	1	135698	biological_process_GO:0006413_translational initiation;cellular_component_GO:0005737_cytoplasm;molecular_function_GO:0003743_translation initiation factor activity;molecular_function_GO:0003723_RNA binding	2.90804	2.72072	3.07382	3.36247	6.60921		486498*
	1	135713		2.36177	2.27083	2.52206	2.44652	3.64824		257869
	1	135715		4.89176	3.77146	4.0291	3.93036	5.09466		449053*
	1	135720		1.54696	0.668119	0.980391	1.66084	3.83481		285090
	1	135721	molecular_function_GO:0003676_nucleic acid binding;biological_process_GO:0016567_protein ubiquitination;molecular_function_GO:0008270_zinc ion binding;molecular_function_GO:0004842_ubiquitin-protein ligase activity;cellular_component_GO:0000151_ubiquitin ligase complex;cellular_component_GO:0005634_nucleus	4.98896	5.36891	5.08585	5.38647	6.89624		359492*
	1	135731	cellular_component_GO:0005634_nucleus;molecular_function_GO:0003676_nucleic acid binding	4.64126	4.22188	5.16136	4.77905	5.90309		480266* / 370617*
	1	135753		3.89714	3.67514	4.82619	4.11111	6.94602		257848
	1	135799	biological_process_GO:0006470_protein amino acid dephosphorylation;molecular_function_GO:0004721_phosphoprotein phosphatase activity;molecular_function_GO:0004725_protein tyrosine phosphatase activity;molecular_function_GO:0016462_pyrophosphatase activity;biological_process_GO:0008152_metabolism;molecular_function_GO:0000287_magnesium ion binding	4.59783	4.19897	6.17305	5.4592	7.06111		555387* / 485723*
	1	135805	molecular_function_GO:0005524_ATP binding	2.27679	0	1.97049	1.71765	5.87853		555392
	1	135818	biological_process_GO:0007596_blood coagulation;biological_process_GO:0006508_proteolysis and peptidolysis;cellular_component_GO:0005576_extracellular region;molecular_function_GO:0004252_serine-type endopeptidase activity	0	1.30568	0.313826	1.01293	5.93744		488521
	1	135828	biological_process_GO:0006468_protein amino acid phosphorylation;molecular_function_GO:0005524_ATP binding;molecular_function_GO:0004672_protein kinase activity;molecular_function_GO:0004713_protein-tyrosine kinase activity;molecular_function_GO:0004674_protein serine/threonine kinase activity;molecular_function_GO:0042557_eukaryotic elongation factor-2 kinase activator activity;molecular_functio…	2.69421	2.18015	4.00737	4.18365	4.72944		541926* / 312497*
	1	135846		1.12631	0	0.448901	0.326537	1.95754		491788* / 354169*
	1	135853	biological_process_GO:0006468_protein amino acid phosphorylation;molecular_function_GO:0005524_ATP binding;molecular_function_GO:0004672_protein kinase activity;molecular_function_GO:0004713_protein-tyrosine kinase activity;molecular_function_GO:0004674_protein serine/threonine kinase activity	2.48104	1.4678	3.03157	2.77631	5.30929		354171*
	1	135857		3.40749	2.27113	3.17441	3.17201	4.02565		null
	1	135858	molecular_function_GO:0003677_DNA binding	2.7583	0	1.14796	1.01221	3.15898		490391* / 457986*
	1	135867	biological_process_GO:0006464_protein modification;molecular_function_GO:0004835_tubulin-tyrosine ligase activity	3.6646	3.89084	4.88679	4.84444	6.14867		557026
	1	135870	biological_process_GO:0006468_protein amino acid phosphorylation;molecular_function_GO:0005524_ATP binding;molecular_function_GO:0004672_protein kinase activity;molecular_function_GO:0004674_protein serine/threonine kinase activity;molecular_function_GO:0004713_protein-tyrosine kinase activity;molecular_function_GO:0042557_eukaryotic elongation factor-2 kinase activator activity;molecular_functio…	2.78952	2.18015	4.31129	3.66698	5.17177		494608
	1	135876		3.6646	3.25338	4.75649	4.92519	5.07009		557030
	1	135879	biological_process_GO:0016567_protein ubiquitination;molecular_function_GO:0008270_zinc ion binding;molecular_function_GO:0004842_ubiquitin-protein ligase activity;cellular_component_GO:0000151_ubiquitin ligase complex	0.374066	0	0.685267	0.326537	1.28806		490527*
	1	135881		3.83885	2.35643	3.19361	2.72181	4.9201		285249*
	1	135905	biological_process_GO:0006468_protein amino acid phosphorylation;molecular_function_GO:0005524_ATP binding;molecular_function_GO:0004672_protein kinase activity;molecular_function_GO:0004713_protein-tyrosine kinase activity;molecular_function_GO:0004674_protein serine/threonine kinase activity;molecular_function_GO:0042557_eukaryotic elongation factor-2 kinase activator activity;molecular_functio…	4.22836	2.90207	3.19361	3.23189	5.65315		null
	1	135906		4.26213	4.24451	4.69008	5.05229	6.28834		354183* / 327523*
	1	135935	molecular_function_GO:0005524_ATP binding	2.62644	1.97929	3.48761	3.89394	5.54142		246977
	1	135947		2.69399	2.51349	2.36065	2.63552	4.4631		523326
	1	136004		0.669934	0	1.43456	0.818032	3.82008		304977*
	1	136010	biological_process_GO:0006468_protein amino acid phosphorylation;molecular_function_GO:0005524_ATP binding;molecular_function_GO:0004672_protein kinase activity;molecular_function_GO:0004713_protein-tyrosine kinase activity;molecular_function_GO:0004674_protein serine/threonine kinase activity;molecular_function_GO:0004707_MAP kinase activity	2.78973	0.913033	0.981122	1.01221	3.7599		254625
	1	136071		3.25957	2.78388	6.45692	5.87963	5.65733		556188*
	1	136072	biological_process_GO:0006468_protein amino acid phosphorylation;molecular_function_GO:0005524_ATP binding;molecular_function_GO:0004672_protein kinase activity;molecular_function_GO:0004713_protein-tyrosine kinase activity	3.04369	1.4678	3.8337	4.16326	5.17748		487750*
	1	136074		1.54696	1.12234	1.77905	2.10668	2.93244		310798
	1	136089	biological_process_GO:0006420_arginyl-tRNA aminoacylation;molecular_function_GO:0005524_ATP binding;molecular_function_GO:0004814_arginine-tRNA ligase activity;biological_process_GO:0006418_tRNA aminoacylation for protein translation;molecular_function_GO:0004812_tRNA ligase activity	2.40272	1.74631	2.05762	2.60573	4.76808		482167*
	1	136108	biological_process_GO:0050826_response to freezing;molecular_function_GO:0050825_ice binding;biological_process_GO:0042309_homoiothermy	3.59574	2.84418	2.91991	2.80281	5.11283		485826
	1	136109	molecular_function_GO:0008270_zinc ion binding;cellular_component_GO:0005634_nucleus;molecular_function_GO:0003676_nucleic acid binding	0.669934	0	0.313826	0.592636	4.43443		483878*
	1	136116		2.99095	1.30568	2.1398	1.40817	5.83542		257971
	1	136169	cellular_component_GO:0016020_membrane;molecular_function_GO:0005554_molecular function unknown	1.92941	0	0	0.466758	3.58027		484600*
	1	136172		1.22095	0.913033	1.06626	0.918386	2.24762		486843*
	1	136187	biological_process_GO:0006412_protein biosynthesis;cellular_component_GO:0005840_ribosome;cellular_component_GO:0005622_intracellular;molecular_function_GO:0003735_structural constituent of ribosome;molecular_function_GO:0003723_RNA binding	7.22499	6.8517	7.66039	7.31849	8.98111		344419
	1	136232	biological_process_GO:0006118_electron transport	0	0.668119	0	1.97306	5.6281		476079 / 323077
	1	136239	biological_process_GO:0005975_carbohydrate metabolism;molecular_function_GO:0004553_hydrolase activity, hydrolyzing O-glycosyl compounds;molecular_function_GO:0008408_3'-5' exonuclease activity;cellular_component_GO:0005622_intracellular;molecular_function_GO:0003676_nucleic acid binding	3.36681	2.18015	3.74481	4.31853	6.10398		472255*
	1	136270	molecular_function_GO:0016491_oxidoreductase activity;biological_process_GO:0006118_electron transport;molecular_function_GO:0050660_FAD binding;molecular_function_GO:0016614_oxidoreductase activity, acting on CH-OH group of donors;molecular_function_GO:0008812_choline dehydrogenase activity	2.75852	1.61353	1.6173	2.22897	4.47255		323128* / 473674*
	1	136306		2.31962	0.668119	1.22527	0.818851	3.58027		467153*
	1	136307		1.68661	0.668119	2.55213	2.37796	4.81317		469522
	1	136332		2.31991	1.74631	2.91991	2.66494	4.21684		351210
	1	136358	molecular_function_GO:0008080_N-acetyltransferase activity	2.2762	2.51324	4.32891	4.61659	5.2394		560159
	1	136374		1.30976	0	2.25429	1.77273	4.44407		262444
	1	136408	cellular_component_GO:0016021_integral to membrane;biological_process_GO:0006810_transport;molecular_function_GO:0005215_transporter activity	0.530071	0	0.448901	1.33685	3.08729		502530*
	1	136445		4.04658	2.72072	4.9562	3.9181	5.60698		314906*
	1	136465		4.97545	4.78084	5.37518	5.06884	5.96765		469333
	1	136501	biological_process_GO:0006468_protein amino acid phosphorylation;molecular_function_GO:0005524_ATP binding;molecular_function_GO:0004672_protein kinase activity;molecular_function_GO:0004713_protein-tyrosine kinase activity;molecular_function_GO:0004674_protein serine/threonine kinase activity	2.48156	1.74631	1.49825	2.69354	5.23385		468503
	1	136562	biological_process_GO:0007165_signal transduction;molecular_function_GO:0004114_3',5'-cyclic-nucleotide phosphodiesterase activity;biological_process_GO:0051342_regulation of cyclic nucleotide phosphodiesterase activity	5.78445	5.25123	5.43323	5.7458	6.97774		309493*
	1	136571		1.22095	0	0.313826	0	1.84599		322378*
	1	136572		0.530071	0	0.448901	0.326537	1.20038		309503*
	1	136597	cellular_component_GO:0016020_membrane;biological_process_GO:0008654_phospholipid biosynthesis;molecular_function_GO:0004605_phosphatidate cytidylyltransferase activity	0.916094	0.668119	0.313826	1.01293	3.20477		311281
	1	136599		2.36177	2.27083	2.39424	2.97618	4.20555		311279
	1	136606	molecular_function_GO:0003824_catalytic activity;biological_process_GO:0006418_tRNA aminoacylation for protein translation;molecular_function_GO:0005524_ATP binding;molecular_function_GO:0004812_tRNA ligase activity;biological_process_GO:0006437_tyrosyl-tRNA aminoacylation;molecular_function_GO:0004831_tyrosine-tRNA ligase activity;molecular_function_GO:0004830_tryptophan-tRNA ligase activity	4.42001	2.72094	3.85818	4.75205	7.04697		344643* / 284874*
	1	136607		2.85	0	2.25429	2.44679	5.52344		482862
	1	136610		6.05213	5.3059	5.21432	5.30994	6.60708		284872*
	1	136629		1.39342	0.668119	0.685267	0.710173	2.98605		487917*
	1	136695		3.16752	2.65489	3.00988	2.48027	3.8493		null
	1	136702	molecular_function_GO:0030785_[ribulose-bisphosphate carboxylase]-lysine N-methyltransferase activity	4.37948	4.56462	4.9953	5.18943	6.73567		361758
	1	136718	cellular_component_GO:0016020_membrane;molecular_function_GO:0015662_ATPase activity, coupled to transmembrane movement of ions, phosphorylative mechanism;biological_process_GO:0006812_cation transport;molecular_function_GO:0005524_ATP binding;biological_process_GO:0008152_metabolism;molecular_function_GO:0003824_catalytic activity;molecular_function_GO:0016820_hydrolase activity, acting on acid …	1.75104	0	3.37379	3.5307	3.52695		337901*
	1	136720	molecular_function_GO:0016787_hydrolase activity;biological_process_GO:0008152_metabolism;cellular_component_GO:0016020_membrane;molecular_function_GO:0015662_ATPase activity, coupled to transmembrane movement of ions, phosphorylative mechanism;biological_process_GO:0006812_cation transport;molecular_function_GO:0005524_ATP binding;molecular_function_GO:0003824_catalytic activity;molecular_functi…	0.67084	0	1.6173	2.74932	4.30356		253216*
	1	136730	molecular_function_GO:0008270_zinc ion binding;molecular_function_GO:0016808_proprotein convertase activity;molecular_function_GO:0008991_serine-type signal peptidase activity;molecular_function_GO:0008243_plasminogen activator activity;molecular_function_GO:0008132_pancreatic elastase activity;molecular_function_GO:0004289_subtilase activity;molecular_function_GO:0004252_serine-type endopeptidas…	1.92979	1.12234	2.5218	2.54424	4.76043		353602
	1	136747	biological_process_GO:0006310_DNA recombination;biological_process_GO:0006281_DNA repair	1.30976	0.668119	2.29042	2.85439	3.20492		532481*
	1	136762		3.99404	3.29734	4.52457	4.19369	6.60922		319899*
	1	136785	biological_process_GO:0016567_protein ubiquitination;molecular_function_GO:0008270_zinc ion binding;molecular_function_GO:0004842_ubiquitin-protein ligase activity;cellular_component_GO:0000151_ubiquitin ligase complex	1.81311	1.12234	2.69466	3.48233	3.72879		356170
	1	136804		7.15936	6.60357	8.43951	8.86354	8.679		null
	1	136826	molecular_function_GO:0008270_zinc ion binding	3.2817	1.123	1.43456	1.66084	3.35473		533469*
	1	136852	molecular_function_GO:0003824_catalytic activity;molecular_function_GO:0003779_actin binding	7.2092	7.24785	8.16717	7.81867	8.61039		null
	1	136865	molecular_function_GO:0008170_N-methyltransferase activity;biological_process_GO:0006306_DNA methylation;molecular_function_GO:0003677_DNA binding	3.6133	3.42129	4.37184	4.4163	5.50526		509222* / 560996*
	1	136866		4.29499	3.53568	4.87485	5.26292	6.76272		509599
	1	136869		1.68616	1.74631	2.63923	2.22897	2.93244		286223
	1	136894		3.89724	3.0115	4.9103	4.75211	5.71389		354736
	1	136913	cellular_component_GO:0005634_nucleus;molecular_function_GO:0003677_DNA binding;molecular_function_GO:0005509_calcium ion binding	2.55557	1.61353	2.9201	2.82883	4.5721		null
	1	136921	cellular_component_GO:0016020_membrane;molecular_function_GO:0015297_antiporter activity;molecular_function_GO:0015238_drug transporter activity;biological_process_GO:0006855_multidrug transport	0.67084	0	0.313826	0	1.28865		561036*
	1	136924	cellular_component_GO:0016020_membrane;molecular_function_GO:0015297_antiporter activity;molecular_function_GO:0015238_drug transporter activity;biological_process_GO:0006855_multidrug transport	3.36681	2.35643	3.60774	3.68134	4.10039		333283
	1	136926		0.374066	0	1.14861	1.26183	3.49044		333288
	1	136932		0.530071	1.12234	3.66414	2.92865	4.36555		506511* / 509514*
	1	136945		1.75061	3.06316	4.88078	7.43017	8.81318		459011*
	1	136948		3.23695	2.18015	4.17225	4.18365	6.11902		509187*
	1	136967		2.51904	0.668119	1.43456	1.18396	4.67344		544598*
	1	136968	biological_process_GO:0006108_malate metabolism;molecular_function_GO:0004470_malic enzyme activity;molecular_function_GO:0004473_malate dehydrogenase (oxaloacetate-decarboxylating) (NADP+) activity	6.75956	4.54659	5.23312	5.0131	7.62308		314431*
	1	136971	biological_process_GO:0006108_malate metabolism;molecular_function_GO:0004470_malic enzyme activity;molecular_function_GO:0004473_malate dehydrogenase (oxaloacetate-decarboxylating) (NADP+) activity	7.42939	5.60535	6.68381	6.24157	9.11096		314431*
	1	136979	biological_process_GO:0006260_DNA replication;cellular_component_GO:0005663_DNA replication factor C complex;molecular_function_GO:0003677_DNA binding;molecular_function_GO:0005524_ATP binding;molecular_function_GO:0017111_nucleoside-triphosphatase activity;molecular_function_GO:0000166_nucleotide binding	2.03773	1.30568	3.15494	3.59288	5.03879		300088*
	1	137011	molecular_function_GO:0008757_S-adenosylmethionine-dependent methyltransferase activity;molecular_function_GO:0008689_3-demethylubiquinone-9 3-O-methyltransferase activity	0.669934	0	0.685267	1.18396	3.77516		498629*
	1	137018		4.09736	3.0115	3.25005	3.51475	6.07957		354514
	1	137036	biological_process_GO:0016567_protein ubiquitination;molecular_function_GO:0008270_zinc ion binding;molecular_function_GO:0004842_ubiquitin-protein ligase activity;cellular_component_GO:0000151_ubiquitin ligase complex	1.68616	1.614	2.63923	2.66494	5.33013		345983
	1	137038	molecular_function_GO:0030528_transcription regulator activity	4.25089	3.64143	6.26264	6.35127	7.995		285823* / 559567* / 285825*
	1	137041	biological_process_GO:0006350_transcription;cellular_component_GO:0005634_nucleus;molecular_function_GO:0003899_DNA-directed RNA polymerase activity;molecular_function_GO:0003677_DNA binding;molecular_function_GO:0003902_DNA-directed RNA polymerase III activity;molecular_function_GO:0003901_DNA-directed RNA polymerase II activity;molecular_function_GO:0003900_DNA-directed RNA polymerase I activity	4.56212	4.24451	5.24709	5.09056	7.00553		500633
	1	137049	biological_process_GO:0006118_electron transport;molecular_function_GO:0005489_electron transporter activity	4.0205	2.27113	2.49134	2.60597	4.84248		null
	1	137056	molecular_function_GO:0003676_nucleic acid binding	5.25225	4.73373	6.25344	6.27752	7.46247		314356
	1	137071		3.2371	2.51349	2.72137	2.87971	4.34518		null
	1	137083	molecular_function_GO:0003676_nucleic acid binding;biological_process_GO:0007242_intracellular signaling cascade	5.32855	4.54659	4.34625	4.59395	6.22302		285812
	1	137085	cellular_component_GO:0016459_myosin;molecular_function_GO:0005524_ATP binding;molecular_function_GO:0003774_motor activity	3.06936	1.30568	2.87283	3.02201	5.29348		345966
	1	137103	molecular_function_GO:0005524_ATP binding;molecular_function_GO:0016887_ATPase activity;molecular_function_GO:0017111_nucleoside-triphosphatase activity;molecular_function_GO:0000166_nucleotide binding	0.530071	0	0.313826	0.326537	1.72552		330654
	1	137110	molecular_function_GO:0005524_ATP binding;molecular_function_GO:0016887_ATPase activity;molecular_function_GO:0017111_nucleoside-triphosphatase activity;molecular_function_GO:0000166_nucleotide binding	1.12697	0	0.313826	0.326537	2.15737		248007*
	1	137129	molecular_function_GO:0004339_glucan 1,4-alpha-glucosidase activity	3.57797	2.27083	2.49108	2.90458	4.19424		262859
	1	137143	biological_process_GO:0006468_protein amino acid phosphorylation;molecular_function_GO:0005524_ATP binding;molecular_function_GO:0004672_protein kinase activity;molecular_function_GO:0004674_protein serine/threonine kinase activity;molecular_function_GO:0004713_protein-tyrosine kinase activity;biological_process_GO:0007242_intracellular signaling cascade;molecular_function_GO:0042557_eukaryotic e…	1.98477	0.913033	3.66403	3.02219	7.82833		350723*
	1	137157	cellular_component_GO:0005634_nucleus;molecular_function_GO:0003677_DNA binding;molecular_function_GO:0005524_ATP binding	2.36177	1.8675	1.72727	2.01899	2.87676		490370*
	1	137173		0.799087	0	0.448901	0	4.41508		492619*
	1	137206	molecular_function_GO:0004339_glucan 1,4-alpha-glucosidase activity	4.989	4.26679	5.20961	4.82512	5.54139		262909
	1	137218		1.92941	1.97929	1.87853	1.82538	6.47063		261605
	1	137221	biological_process_GO:0045449_regulation of transcription;cellular_component_GO:0005634_nucleus;molecular_function_GO:0003700_transcription factor activity	1.81352	0	1.22527	2.18935	4.31419		null
	1	137239		3.34596	2.27083	4.97865	4.32762	6.75311		358321
	1	137240	molecular_function_GO:0008757_S-adenosylmethionine-dependent methyltransferase activity;molecular_function_GO:0008171_O-methyltransferase activity	2.93621	2.27083	3.90564	3.7914	6.80429		308815
	1	137242	molecular_function_GO:0003676_nucleic acid binding;biological_process_GO:0006508_proteolysis and peptidolysis;molecular_function_GO:0004219_pyroglutamyl-peptidase I activity;cellular_component_GO:0016020_membrane;biological_process_GO:0006813_potassium ion transport;molecular_function_GO:0005267_potassium channel activity;molecular_function_GO:0005242_inward rectifier potassium channel activity;m…	6.29968	6.0646	7.8219	6.87045	9.18575		472922* / 308812* / 554114*
	1	137243		0.530071	1.123	0.790772	1.40817	3.27098		308810
	1	137247	molecular_function_GO:0005524_ATP binding;biological_process_GO:0051276_chromosome organization and biogenesis;cellular_component_GO:0005694_chromosome;molecular_function_GO:0016887_ATPase activity	3.36695	2.27113	3.45602	2.51273	4.92704		554108
	1	137255		1.02574	0.668119	0.980391	2.44679	3.96033		470540*
	1	137284	molecular_function_GO:0005524_ATP binding;molecular_function_GO:0004339_glucan 1,4-alpha-glucosidase activity	2.44255	1.97929	1.87814	2.97618	4.24998		321396* / 321397*
	1	137294	molecular_function_GO:0005524_ATP binding;biological_process_GO:0051276_chromosome organization and biogenesis;cellular_component_GO:0005694_chromosome;molecular_function_GO:0016887_ATPase activity	3.19125	1.97966	3.15494	3.27068	4.87838		321384
	1	137309		2.90824	2.58592	2.29042	2.87971	6.96446		365371* / 340807* / 288950* / 528807* / 437613*
	1	137327	biological_process_GO:0006468_protein amino acid phosphorylation;molecular_function_GO:0005524_ATP binding;molecular_function_GO:0004672_protein kinase activity;molecular_function_GO:0004713_protein-tyrosine kinase activity;molecular_function_GO:0004674_protein serine/threonine kinase activity	4.00737	3.20805	6.1436	5.82563	6.18341		529407*
	1	137331		3.01739	3.77146	4.47813	5.53244	6.08266		319425
	1	137339	molecular_function_GO:0016779_nucleotidyltransferase activity;biological_process_GO:0009058_biosynthesis	3.38722	2.27083	2.42707	2.54449	5.33525		356058
	1	137352	biological_process_GO:0006468_protein amino acid phosphorylation;molecular_function_GO:0005524_ATP binding;molecular_function_GO:0004672_protein kinase activity;molecular_function_GO:0004713_protein-tyrosine kinase activity;molecular_function_GO:0004674_protein serine/threonine kinase activity;molecular_function_GO:0042557_eukaryotic elongation factor-2 kinase activator activity;molecular_functio…	3.06919	2.72072	2.77357	3.65249	4.70565		565559
	1	137372	molecular_function_GO:0016887_ATPase activity;molecular_function_GO:0005524_ATP binding	1.98441	2.35614	2.639	3.13077	3.86364		340738*
	1	137374		2.18555	2.27083	1.72727	2.82904	4.3756		529377*
	1	137377	biological_process_GO:0006413_translational initiation;molecular_function_GO:0003743_translation initiation factor activity	1.81311	1.12234	2.29042	3.13077	3.86364		565539*
	1	137401	molecular_function_GO:0016491_oxidoreductase activity;biological_process_GO:0008152_metabolism	6.25289	5.85312	7.22417	6.84353	7.14582		348259*
	1	137407	biological_process_GO:0006633_fatty acid biosynthesis;molecular_function_GO:0003824_catalytic activity	3.98067	3.06333	4.40545	5.3465	5.6573		348256*
	1	137440	molecular_function_GO:0005524_ATP binding;molecular_function_GO:0016887_ATPase activity;molecular_function_GO:0017111_nucleoside-triphosphatase activity;molecular_function_GO:0000166_nucleotide binding	0	0.668119	0	0.466758	3.03773		329196
	1	137449	biological_process_GO:0006468_protein amino acid phosphorylation;molecular_function_GO:0005524_ATP binding;molecular_function_GO:0004672_protein kinase activity;molecular_function_GO:0004713_protein-tyrosine kinase activity;molecular_function_GO:0004674_protein serine/threonine kinase activity;molecular_function_GO:0008605_protein kinase CK2 regulator activity;molecular_function_GO:0008603_cAMP-d…	3.92543	1.12234	3.69176	3.60798	5.79483		345627*
	1	137454	molecular_function_GO:0005515_protein binding;molecular_function_GO:0004339_glucan 1,4-alpha-glucosidase activity	3.55998	1.74631	3.26843	2.54449	4.81317		350706*
	1	137486	biological_process_GO:0006355_regulation of transcription, DNA-dependent;molecular_function_GO:0003677_DNA binding	0.374066	0.668119	0	0.818032	3.43376		461834*
	1	137534		5.12354	4.5825	5.73942	6.64331	6.72585		354784
	1	137537	molecular_function_GO:0016773_phosphotransferase activity, alcohol group as acceptor;molecular_function_GO:0004430_1-phosphatidylinositol 4-kinase activity	4.59783	3.57168	5.28806	6.61173	7.19208		346601*
	1	137544	molecular_function_GO:0005554_molecular function unknown	2.59168	2.08338	4.95061	4.76569	4.5456		351535* / 315765*
	1	137577		1.87263	0	1.6731	1.40817	3.47184		505039*
	1	137586		0.799087	0	0.448901	0.466758	5.60698		251028
	1	137591		4.84795	3.91915	3.89404	5.43823	6.85727		561209*
	1	137725		5.52663	5.88225	5.76869	6.43428	6.76463		306069
	1	137767	cellular_component_GO:0016021_integral to membrane;biological_process_GO:0015780_nucleotide-sugar transport;molecular_function_GO:0005338_nucleotide-sugar transporter activity;biological_process_GO:0008643_carbohydrate transport;molecular_function_GO:0005351_sugar porter activity;cellular_component_GO:0000139_Golgi membrane	4.08491	3.86186	4.73037	4.84459	5.07626		null
	1	137794	molecular_function_GO:0003676_nucleic acid binding	4.81793	4.71765	6.04603	5.79623	6.92905		251824
	1	137801	molecular_function_GO:0003676_nucleic acid binding;molecular_function_GO:0016779_nucleotidyltransferase activity;biological_process_GO:0006350_transcription;molecular_function_GO:0004652_polynucleotide adenylyltransferase activity	5.32859	4.1756	5.07549	4.97847	6.46125		307061
	1	137816		1.75104	0	1.22527	1.4756	3.54498		450696*
	1	137844	biological_process_GO:0007242_intracellular signaling cascade	0.374066	0	0.313826	0.592636	3.61459		330930
	1	137851		2.85	1.61353	1.61683	1.6017	4.61518		360394 / 330939*
	1	137852	molecular_function_GO:0005524_ATP binding;molecular_function_GO:0016772_transferase activity, transferring phosphorus-containing groups;biological_process_GO:0016310_phosphorylation;molecular_function_GO:0004740_[pyruvate dehydrogenase (lipoamide)] kinase activity	0.916094	0.668119	0.685267	1.10098	4.02556		300151
	1	137858	molecular_function_GO:0004402_histone acetyltransferase activity	4.72432	4.73379	5.34958	5.16912	6.40832		501103
	1	137859		0.67084	0	0	0.326537	2.15769		300158
	1	137890	molecular_function_GO:0005509_calcium ion binding	2.82028	1.4678	2.72137	3.1517	5.2228		499426*
	1	137892		2.62644	3.1614	2.66721	3.02201	4.37567		503894
	1	137906	molecular_function_GO:0008138_protein tyrosine/serine/threonine phosphatase activity;biological_process_GO:0006470_protein amino acid dephosphorylation;molecular_function_GO:0004721_phosphoprotein phosphatase activity	0.374066	0	0.313826	1.1003	3.31339		351093*
	1	137921	molecular_function_GO:0008270_zinc ion binding	2.55557	0	3.30451	4.5787	6.50768		502668
	1	137977	molecular_function_GO:0003676_nucleic acid binding	2.23174	2.65489	3.6361	4.55545	6.42779		472802*
	1	138003	biological_process_GO:0006468_protein amino acid phosphorylation;molecular_function_GO:0005524_ATP binding;molecular_function_GO:0004672_protein kinase activity;molecular_function_GO:0004713_protein-tyrosine kinase activity;molecular_function_GO:0004674_protein serine/threonine kinase activity;molecular_function_GO:0042557_eukaryotic elongation factor-2 kinase activator activity;molecular_functio…	2.18523	2.51324	3.0314	3.60798	4.13636		551845
	1	138026	molecular_function_GO:0005524_ATP binding	3.04352	2.08338	2.29042	1.87657	8.03046		308305*
	1	138046	molecular_function_GO:0003847_1-alkyl-2-acetylglycerophosphocholine esterase activity	3.8536	2.58592	3.8089	4.0571	6.1777		335652
	1	138087	biological_process_GO:0006468_protein amino acid phosphorylation;molecular_function_GO:0005524_ATP binding;molecular_function_GO:0004672_protein kinase activity;molecular_function_GO:0004713_protein-tyrosine kinase activity;molecular_function_GO:0004674_protein serine/threonine kinase activity;molecular_function_GO:0008605_protein kinase CK2 regulator activity;molecular_function_GO:0008603_cAMP-d…	5.04164	4.22195	4.41373	4.75894	5.23389		512254* / 562449*
	1	138165	biological_process_GO:0006464_protein modification;molecular_function_GO:0003824_catalytic activity;biological_process_GO:0051340_regulation of ligase activity;molecular_function_GO:0016874_ligase activity	2.78952	1.30568	1.22527	1.66129	4.0635		562513
	1	138167		1.22095	0	0.790772	0.710173	2.52582		429955*
	1	138182		1.8127	1.123	1.77947	2.60597	4.82059		528158
	1	138195		2.31962	0.668119	0.888305	1.40762	4.261		565430
	1	138205	molecular_function_GO:0003917_DNA topoisomerase type I activity	0.799087	0	1.82985	1.01221	1.90265		352910*
	1	138206	cellular_component_GO:0016459_myosin;molecular_function_GO:0005524_ATP binding;molecular_function_GO:0003774_motor activity	5.56316	3.94701	5.67217	5.03562	8.13999		565410
	1	138243	molecular_function_GO:0005524_ATP binding	1.02503	0	0.789938	0.326537	2.75852		529140* / 392037* / 319282*
	1	138246	molecular_function_GO:0008026_ATP-dependent helicase activity;molecular_function_GO:0005524_ATP binding;molecular_function_GO:0003676_nucleic acid binding;molecular_function_GO:0004386_helicase activity	2.2762	1.74631	2.05728	1.71809	6.69005		527947
	1	138275		3.79317	1.74631	2.25399	2.57555	4.93376		495964
	1	138284	molecular_function_GO:0045735_nutrient reservoir activity;molecular_function_GO:0003824_catalytic activity	3.80859	3.97425	4.01837	4.45864	5.00684		495607
	1	138296	cellular_component_GO:0005622_intracellular	2.36177	1.30568	1.6731	1.97269	4.91322		345313*
	1	138309		2.82008	0.913033	1.49774	1.54052	4.31419		327908*
	1	138332		1.81311	0	1.06626	1.77273	3.1117		254824
	1	138342		3.82375	3.86196	3.51854	4.46689	5.16583		497640*
	1	138347	cellular_component_GO:0005576_extracellular region	0	0.668119	2.52206	4.61665	5.8427		493076*
	1	138350		6.00308	4.84132	6.1336	6.09356	8.82974		285333
	1	138392	cellular_component_GO:0016021_integral to membrane;biological_process_GO:0006825_copper ion transport;molecular_function_GO:0005375_copper ion transporter activity	4.34844	2.43696	3.39053	4.18357	5.77973		530559*
	1	138402	biological_process_GO:0006413_translational initiation;molecular_function_GO:0003743_translation initiation factor activity	1.68661	0	0.685267	1.18396	4.60662		307012
	1	138417		3.48581	3.0115	3.63622	3.68145	4.12441		250004
	1	138453	molecular_function_GO:0003824_catalytic activity	3.11936	2.84418	2.8488	4.53978	8.19285		455350* / 320359* / 343128*
	1	138460	molecular_function_GO:0008270_zinc ion binding;molecular_function_GO:0005524_ATP binding	5.38069	4.73379	6.58492	6.65974	6.42534		536123* / 454561*
	1	138467	molecular_function_GO:0005529_sugar binding;biological_process_GO:0005975_carbohydrate metabolism;molecular_function_GO:0004553_hydrolase activity, hydrolyzing O-glycosyl compounds	4.04675	3.20805	3.65019	3.34454	6.02952		353304* / 536054*
	1	138468	cellular_component_GO:0005634_nucleus;molecular_function_GO:0003676_nucleic acid binding	2.93621	1.8675	2.42734	2.44679	6.61984		536051* / 536059*
	1	138499		4.79509	2.72094	3.70509	4.97278	6.85368		543563
	1	138547		0.530071	0	0	0.710173	5.46809		null
	1	138554		0.530071	0.668119	0.572405	0.326537	3.6646		497674
	1	138581		0	1.30568	0	0.326537	7.80154		264527
	1	138601		1.39342	1.30568	0	1.71809	4.13636		246855
	1	138602	molecular_function_GO:0003677_DNA binding	1.75104	0	0.685267	0.592636	2.48929		441074* / 336622*
	1	138614		3.52344	2.65489	4.33757	3.69555	4.23902		515152*
	1	138616		2.8502	1.614	2.66721	2.92884	4.42485		515468*
	1	138617		1.02503	0	1.97049	1.1003	1.90342		517349*
	1	138621		0.67084	0.913033	0.313826	0.593593	4.08814		517475*
	1	138622		5.24104	3.20821	3.77083	4.14266	7.79688		547970
	1	138641	molecular_function_GO:0008270_zinc ion binding	5.21828	3.94701	4.18206	4.50786	6.22855		286944*
	1	138643		1.39287	0	0.888305	0.710173	1.78701		317407*
	1	138644	molecular_function_GO:0005524_ATP binding;molecular_function_GO:0016887_ATPase activity;molecular_function_GO:0017111_nucleoside-triphosphatase activity;molecular_function_GO:0000166_nucleotide binding	3.42761	0.913033	6.31868	7.20863	8.23836		563080
	1	138654	biological_process_GO:0006457_protein folding;molecular_function_GO:0042027_cyclophilin-type peptidyl-prolyl cis-trans isomerase activity;molecular_function_GO:0030051_FK506-sensitive peptidyl-prolyl cis-trans isomerase;molecular_function_GO:0004600_cyclophilin;molecular_function_GO:0003755_peptidyl-prolyl cis-trans isomerase activity	4.26206	2.35643	2.72137	2.72181	7.05331		548003
	1	138655	cellular_component_GO:0005634_nucleus;molecular_function_GO:0003677_DNA binding	3.93941	4.52826	4.19156	4.81875	6.11603		517337*
	1	138663	molecular_function_GO:0003824_catalytic activity	4.04667	1.30568	1.67356	2.74911	5.03874		515451*
	1	138664		3.57785	3.06316	3.32207	3.13093	5.80972		317418*
	1	138677	molecular_function_GO:0008270_zinc ion binding	3.54189	3.11303	3.37379	3.83076	5.55922		517261*
	1	138679		1.02503	1.12234	2.21692	2.74932	3.98687		517537*
	1	138713		2.87931	1.97929	4.06108	4.68958	5.31452		247828
	1	138728	biological_process_GO:0008152_metabolism;molecular_function_GO:0003824_catalytic activity	1.22095	0	0	0.593593	3.01185		285118*
	1	138738	cellular_component_GO:0005634_nucleus;molecular_function_GO:0004527_exonuclease activity;molecular_function_GO:0016895_exodeoxyribonuclease activity, producing 5'-phosphomonoesters;molecular_function_GO:0008997_ribonuclease R activity;molecular_function_GO:0008858_exonuclease VIII activity;molecular_function_GO:0008856_exodeoxyribonuclease X activity	5.91748	5.28426	6.38317	6.38241	6.4823		487311*
	1	138744	molecular_function_GO:0016491_oxidoreductase activity;biological_process_GO:0008152_metabolism;biological_process_GO:0009239_enterobactin biosynthesis;molecular_function_GO:0008667_2,3-dihydro-2,3-dihydroxybenzoate dehydrogenase activity;molecular_function_GO:0004316_3-oxoacyl-[acyl-carrier protein] reductase activity	2.18555	0	1.55876	2.18967	4.68958		359527*
	1	138747		0.67084	0	0.448901	0.919149	2.33256		345009*
	1	138756	molecular_function_GO:0005524_ATP binding;molecular_function_GO:0016787_hydrolase activity;molecular_function_GO:0008270_zinc ion binding;molecular_function_GO:0008237_metallopeptidase activity;biological_process_GO:0006508_proteolysis and peptidolysis	3.30334	3.38114	3.00988	3.36261	4.81317		480606* / 486256*
	1	138757	molecular_function_GO:0016491_oxidoreductase activity;biological_process_GO:0008152_metabolism	7.76958	6.86267	11.2609	10.6558	10.3246		555423
	1	138761		1.81311	1.4678	1.82985	2.30539	5.29873		285111*
	1	138768		2.40299	2.18047	1.7277	2.34227	3.29263		312040
	1	138784	biological_process_GO:0006118_electron transport;molecular_function_GO:0005489_electron transporter activity;molecular_function_GO:0016491_oxidoreductase activity;molecular_function_GO:0010181_FMN binding	1.87263	1.8675	2.72159	3.38031	3.59753		359519*
	1	138788	biological_process_GO:0000074_regulation of cell cycle	0.799087	0	0.572405	0.918386	4.61512		484745*
	1	138790		0.374066	0	0.313826	0	1.90304		478428*
	1	138800	cellular_component_GO:0016021_integral to membrane	4.04658	3.70797	3.99657	4.29065	5.74526		561698*
	1	138810	molecular_function_GO:0042557_eukaryotic elongation factor-2 kinase activator activity;molecular_function_GO:0042556_eukaryotic elongation factor-2 kinase regulator activity;molecular_function_GO:0035004_phosphoinositide 3-kinase activity;molecular_function_GO:0019914_cyclin-dependent protein kinase activating kinase regulator activity;molecular_function_GO:0019912_cyclin-dependent protein kinase…	0.530071	0.668119	1.72727	1.66129	3.03756		316371*
	1	138826		0.916094	0	0.313826	0.592636	1.28806		511059*
	1	138827	molecular_function_GO:0003677_DNA binding	2.40245	0	0.888305	1.18333	2.52582		460222* / 511059*
	1	138835	biological_process_GO:0006412_protein biosynthesis;cellular_component_GO:0005840_ribosome;cellular_component_GO:0005622_intracellular;molecular_function_GO:0003735_structural constituent of ribosome	5.68429	4.78084	5.48114	5.65036	7.04071		561739
	1	138836	biological_process_GO:0006468_protein amino acid phosphorylation;molecular_function_GO:0005524_ATP binding;molecular_function_GO:0004672_protein kinase activity;molecular_function_GO:0004713_protein-tyrosine kinase activity;molecular_function_GO:0004674_protein serine/threonine kinase activity;molecular_function_GO:0042557_eukaryotic elongation factor-2 kinase activator activity;molecular_functio…	2.55582	0.668119	1.49825	0.918386	4.92695		561742*
	1	138848		1.12631	0.913033	0.685267	4.42492	5.63654		510888*
	1	138862	biological_process_GO:0006511_ubiquitin-dependent protein catabolism;molecular_function_GO:0004221_ubiquitin thiolesterase activity;molecular_function_GO:0004197_cysteine-type endopeptidase activity	1.54696	2.08338	0.888305	1.77231	4.72939		511733
	1	138895	biological_process_GO:0008152_metabolism;molecular_function_GO:0003824_catalytic activity;molecular_function_GO:0016207_4-coumarate-CoA ligase activity	3.50475	3.25338	2.49108	4.67519	5.17169		334746
	1	138921	biological_process_GO:0006508_proteolysis and peptidolysis;molecular_function_GO:0004289_subtilase activity;molecular_function_GO:0016808_proprotein convertase activity;molecular_function_GO:0008991_serine-type signal peptidase activity;molecular_function_GO:0008243_plasminogen activator activity;molecular_function_GO:0008132_pancreatic elastase activity;molecular_function_GO:0004252_serine-type …	1.22095	0.913033	2.66721	2.97581	4.26085		556116
	1	138974		5.12961	4.02733	6.15595	5.41687	6.47997		344405*
	1	138994		5.26896	4.54652	5.72623	5.73896	6.35593		354677
	1	139045		0.916094	0.668119	2.01471	2.63575	3.35473		286087
	1	139054		1.98404	2.08338	2.25399	2.18967	3.06281		256479 / 332296*
	1	139074		5.18931	1.4678	2.72137	2.60621	5.33528		248866
	1	139081		3.38736	3.0115	3.60774	4.20367	4.80576		469031
	1	139089	biological_process_GO:0006464_protein modification	4.9201	3.86196	3.60763	4.08967	6.84104		471775* / 538135*
	1	139145		2.4813	1.97929	3.88215	3.41522	4.63204		389185*
	1	139152		5.08006	3.97425	4.7694	4.71067	5.79483		323353*
	1	139153	biological_process_GO:0006333_chromatin assembly or disassembly;cellular_component_GO:0005634_nucleus;molecular_function_GO:0003682_chromatin binding;cellular_component_GO:0000785_chromatin	5.12961	4.96887	5.54266	6.08549	6.61347		552991*
	1	139154	biological_process_GO:0050658_RNA transport;cellular_component_GO:0005643_nuclear pore;molecular_function_GO:0005215_transporter activity	5.50798	5.22874	5.37097	5.02998	6.64082		310044
	1	139173		0.374066	0	0	0.593593	1.52356		354752*
	1	139182		3.11919	3.25338	1.7277	3.83066	6.04216		286256
	1	139193		3.16752	2.65489	2.25429	5.81913	6.31991		368896*
	1	139196		2.40299	0	0.313826	1.18396	5.73357		507209*
	1	139198	molecular_function_GO:0005524_ATP binding;cellular_component_GO:0016020_membrane;biological_process_GO:0006075_beta-1,3 glucan biosynthesis;molecular_function_GO:0003843_1,3-beta-glucan synthase activity;cellular_component_GO:0000148_1,3-beta-glucan synthase complex;cellular_component_GO:0016021_integral to membrane;biological_process_GO:0006810_transport;molecular_function_GO:0005215_transporter…	3.59562	1.4678	4.60603	3.72356	6.93581		301790
	1	139243	biological_process_GO:0009396_folic acid and derivative biosynthesis;molecular_function_GO:0005524_ATP binding;molecular_function_GO:0004326_tetrahydrofolylpolyglutamate synthase activity;molecular_function_GO:0016874_ligase activity;biological_process_GO:0009058_biosynthesis	4.27314	3.1132	3.69142	2.97618	5.10077		560855
	1	139245	biological_process_GO:0050826_response to freezing;molecular_function_GO:0050825_ice binding;biological_process_GO:0042309_homoiothermy	1.61871	0	0.313826	0.326537	2.59622		560853
	1	139287	biological_process_GO:0006468_protein amino acid phosphorylation;molecular_function_GO:0005524_ATP binding;molecular_function_GO:0004672_protein kinase activity;molecular_function_GO:0004713_protein-tyrosine kinase activity;molecular_function_GO:0004674_protein serine/threonine kinase activity;molecular_function_GO:0042557_eukaryotic elongation factor-2 kinase activator activity;molecular_functio…	3.46663	2.43696	3.37365	2.22959	6.02312		450814*
	1	139291		2.62644	0	1.14796	1.18333	3.03756		463504* / 510021*
	1	139334		0.799087	0.668119	1.06695	2.51273	2.37351		473644* / 472529*
	1	139338		3.56023	1.614	3.40722	4.12168	5.00684		247606
	1	139352	biological_process_GO:0006355_regulation of transcription, DNA-dependent;molecular_function_GO:0003700_transcription factor activity	5.25784	4.45266	5.54643	4.6824	8.88315		358354
	1	139386		1.12631	1.30568	3.21272	3.593	4.14804		308881*
	1	139394	molecular_function_GO:0004339_glucan 1,4-alpha-glucosidase activity	1.12631	0	0	1.01293	3.33443		438751*
	1	139419	cellular_component_GO:0016020_membrane;biological_process_GO:0008643_carbohydrate transport;molecular_function_GO:0005351_sugar porter activity;cellular_component_GO:0016021_integral to membrane;biological_process_GO:0006810_transport;molecular_function_GO:0005215_transporter activity	5.91746	3.0115	3.74491	3.81773	6.06415		472847*
	1	139422	cellular_component_GO:0016020_membrane;biological_process_GO:0006810_transport;molecular_function_GO:0005215_transporter activity;cellular_component_GO:0016021_integral to membrane	2.99077	1.12234	2.32596	2.10668	4.71364		472847* / 475409*
	1	139431	molecular_function_GO:0016787_hydrolase activity;molecular_function_GO:0003993_acid phosphatase activity	0.374066	0	0.685267	0.326537	5.7099		467435*
	1	139440	molecular_function_GO:0005515_protein binding	2.13783	0.913033	2.82416	3.17201	4.53661		552565
	1	139479		1.22095	0.668119	1.22527	1.87617	2.56169		309607
	1	139495	biological_process_GO:0006512_ubiquitin cycle	4.31658	3.89084	5.04391	4.77241	6.128		552527*
	1	139513		1.47249	0	0.888305	0.818851	3.03756		490687*
	1	139515	biological_process_GO:0006468_protein amino acid phosphorylation;molecular_function_GO:0005524_ATP binding;molecular_function_GO:0004672_protein kinase activity;molecular_function_GO:0004713_protein-tyrosine kinase activity;molecular_function_GO:0004674_protein serine/threonine kinase activity;molecular_function_GO:0042557_eukaryotic elongation factor-2 kinase activator activity;molecular_functio…	1.39287	0	0	1.01221	4.36548		330087
	1	139522		3.6133	4.02733	3.90574	4.49978	5.17748		494380
	1	139532		2.31962	0.913033	4.40545	3.19235	6.29629		490103
	1	139545		1.87263	1.12234	2.52206	2.37796	5.76832		314054
	1	139546		2.59144	1.12234	3.03157	3.46584	4.7372		495311
	1	139547		2.13816	1.8675	3.71864	4.0009	5.04509		330127
	1	139556	molecular_function_GO:0008270_zinc ion binding;cellular_component_GO:0005634_nucleus;molecular_function_GO:0003676_nucleic acid binding	1.12631	1.4678	0.980391	1.40762	2.29072		557960*
	1	139567	molecular_function_GO:0008270_zinc ion binding;cellular_component_GO:0005634_nucleus;molecular_function_GO:0003676_nucleic acid binding	2.85	2.58592	3.23159	2.72181	6.50541		496101*
	1	139575		1.02503	1.12234	0.448901	1.40817	3.20477		496570
	1	139581	molecular_function_GO:0005515_protein binding	2.66061	1.74631	4.91614	4.61659	5.5724		495811
	1	139620		2.82008	1.30568	3.48761	3.63784	5.54591		531584*
	1	139629		1.02503	0.668119	0.685267	1.01293	1.95791		254451
	1	139695		2.99077	0	0.790772	0.593593	3.24929		524001*
	1	139699	biological_process_GO:0009611_response to wounding;molecular_function_GO:0004867_serine-type endopeptidase inhibitor activity	1.12631	0	0.685267	0.918386	1.37128		455351* / 288580*
	1	139707		4.74819	4.78084	6.10585	5.87337	6.88395		435313*
	1	139717		1.87263	2.58616	4.5472	4.76564	5.22832		525426* / 564578*
	1	139720	cellular_component_GO:0005634_nucleus;molecular_function_GO:0003676_nucleic acid binding	1.02503	0	0.313826	0.326537	1.84639		525729*
	1	139729		1.12631	0	0	0.466758	3.27098		524667*
	1	139730		1.47249	0.913033	0.980391	1.87617	4.72148		525251*
	1	139736		5.15381	4.00099	5.00625	4.51595	6.95608		564554*
	1	139741		4.87002	3.74006	3.40722	3.89385	6.82094		344366
	1	139762	molecular_function_GO:0005198_structural molecule activity	1.22095	0	0.790772	1.54003	2.95958		null
	1	139804		1.61824	0	0.888305	0.326537	1.90342		486381
	1	139809		1.61871	1.8675	1.82944	2.34199	2.78931		485033*
	1	139819		7.40065	3.5718	4.23879	3.98941	8.50666		284701
	1	139820	molecular_function_GO:0005524_ATP binding	3.88284	3.89084	3.87017	3.94242	5.08861		555828*
	1	139829		5.59443	4.10341	5.92417	5.37771	6.90839		558261
	1	139835	molecular_function_GO:0016491_oxidoreductase activity;biological_process_GO:0008152_metabolism;biological_process_GO:0006118_electron transport	5.59884	4.15202	5.92417	5.37771	6.90839		360295
	1	139888	biological_process_GO:0006269_DNA replication, synthesis of RNA primer;cellular_component_GO:0005658_alpha DNA polymerase:primase complex;molecular_function_GO:0003896_DNA primase activity;molecular_function_GO:0019984_sigma DNA polymerase activity;molecular_function_GO:0016452_theta DNA polymerase activity;molecular_function_GO:0016451_nu DNA polymerase activity;molecular_function_GO:0016450_kap…	4.09727	3.33985	4.43816	3.5623	6.74731		330433*
	1	139890		1.98477	1.30568	3.23159	3.89385	4.45365		252193
	1	139937		0.374066	0	0.888305	1.18396	3.22728		263304
	1	139966		3.69777	2.27083	3.47197	5.0412	6.85908		338388*
	1	139975	molecular_function_GO:0005509_calcium ion binding;molecular_function_GO:0016491_oxidoreductase activity;cellular_component_GO:0016020_membrane;biological_process_GO:0006118_electron transport;molecular_function_GO:0031177_phosphopantetheine binding	0	0.668119	5.29704	6.30562	7.00392		564199
	1	139983	biological_process_GO:0050826_response to freezing;molecular_function_GO:0050825_ice binding;biological_process_GO:0042309_homoiothermy	2.36177	0.668119	1.06626	1.33685	2.75873		263284
	1	139996	biological_process_GO:0006468_protein amino acid phosphorylation;molecular_function_GO:0005524_ATP binding;molecular_function_GO:0004672_protein kinase activity;molecular_function_GO:0004713_protein-tyrosine kinase activity;molecular_function_GO:0004674_protein serine/threonine kinase activity	6.55013	6.34092	6.34047	6.3846	7.51234		522836* / 523725*
	1	140010		6.1304	3.49851	4.53959	4.75216	7.40472		522513* / 522675*
	1	140018		2.78994	0.668119	0.790772	1.66084	4.89244		480853
	1	140028		3.99413	3.86196	4.72367	5.02441	6.98597		359158
	1	140057	biological_process_GO:0006508_proteolysis and peptidolysis;molecular_function_GO:0004182_carboxypeptidase A activity;molecular_function_GO:0016740_transferase activity;biological_process_GO:0008152_metabolism;molecular_function_GO:0016491_oxidoreductase activity;biological_process_GO:0006633_fatty acid biosynthesis;cellular_component_GO:0005835_fatty acid synthase complex;molecular_function_GO:00…	2.31962	0.913033	0.448901	1.1003	6.25873		478148*
	1	140068		2.44281	1.46832	1.87774	2.41278	5.75299		311138*
	1	140074		1.47197	0.668119	0.888305	1.33685	4.08806		487523*
	1	140084		2.69399	2.43696	5.41687	4.95513	5.8427		349797
	1	140090		3.28155	2.84418	4.22018	4.66801	4.92709		486606*
	1	140108	molecular_function_GO:0003676_nucleic acid binding	1.75104	1.12234	2.74782	2.37768	2.93244		314245*
	1	140109	molecular_function_GO:0008270_zinc ion binding	4.62398	3.53543	5.01167	5.59072	6.36606		543933
	1	140116	cellular_component_GO:0005634_nucleus;biological_process_GO:0000074_regulation of cell cycle	4.43969	4.15194	5.19531	5.26772	5.29352		543936
	1	140125	biological_process_GO:0007242_intracellular signaling cascade	1.02503	0.668119	2.61094	3.36261	5.38591		441503*
	1	140127	biological_process_GO:0007242_intracellular signaling cascade	1.12697	0.913033	1.55876	2.69354	4.94064		314261* / 503397*
	1	140140	molecular_function_GO:0003676_nucleic acid binding	3.95327	2.51349	4.00755	3.10986	7.64197		499280*
	1	140141	cellular_component_GO:0016020_membrane;molecular_function_GO:0015662_ATPase activity, coupled to transmembrane movement of ions, phosphorylative mechanism;biological_process_GO:0006812_cation transport;molecular_function_GO:0005524_ATP binding;biological_process_GO:0008152_metabolism;molecular_function_GO:0003824_catalytic activity;molecular_function_GO:0016887_ATPase activity;cellular_component_…	4.52557	4.35233	4.68319	4.07895	6.13988		500307
	1	140146	biological_process_GO:0006468_protein amino acid phosphorylation;molecular_function_GO:0005524_ATP binding;molecular_function_GO:0004672_protein kinase activity;molecular_function_GO:0004713_protein-tyrosine kinase activity;molecular_function_GO:0004674_protein serine/threonine kinase activity	5.2854	4.82645	4.47807	5.26761	7.271		262540*
	1	140201	molecular_function_GO:0003676_nucleic acid binding	4.56212	3.49851	5.47323	5.05784	6.00383		null
	1	140207		2.2762	1.4678	2.98787	3.46584	3.68089		492831*
	1	140266	molecular_function_GO:0005515_protein binding	2.2762	1.61353	1.82944	2.30539	3.68089		299546
	1	140323	cellular_component_GO:0005634_nucleus;molecular_function_GO:0003677_DNA binding	3.48594	1.30568	2.01471	1.97269	5.42035		318112*
	1	140382	molecular_function_GO:0008270_zinc ion binding;molecular_function_GO:0004339_glucan 1,4-alpha-glucosidase activity	1.54696	0.668119	2.639	2.18967	4.66528		522670*
	1	140389	molecular_function_GO:0008234_cysteine-type peptidase activity;biological_process_GO:0006508_proteolysis and peptidolysis	3.23695	3.8023	3.07365	3.75125	4.73725		564520
	1	140392	biological_process_GO:0006468_protein amino acid phosphorylation;molecular_function_GO:0005524_ATP binding;molecular_function_GO:0004672_protein kinase activity;molecular_function_GO:0004713_protein-tyrosine kinase activity;molecular_function_GO:0004674_protein serine/threonine kinase activity;molecular_function_GO:0042557_eukaryotic elongation factor-2 kinase activator activity;molecular_functio…	1.87263	1.61353	3.00988	3.08831	3.33428		523200
	1	140427	molecular_function_GO:0005524_ATP binding;molecular_function_GO:0008605_protein kinase CK2 regulator activity;molecular_function_GO:0008603_cAMP-dependent protein kinase regulator activity;cellular_component_GO:0005956_protein kinase CK2 complex;cellular_component_GO:0005952_cAMP-dependent protein kinase complex;molecular_function_GO:0004691_cAMP-dependent protein kinase activity;molecular_functi…	3.6133	2.58592	4.19156	3.63773	6.46359		247101
	1	140467		4.764	4.68504	5.60167	5.22909	7.00389		564919*
	1	140486		1.98441	0	0.448901	0	2.66357		461345* / 525912*
	1	140488	molecular_function_GO:0005524_ATP binding;cellular_component_GO:0016020_membrane;biological_process_GO:0006810_transport;molecular_function_GO:0005337_nucleoside transporter activity;biological_process_GO:0051276_chromosome organization and biogenesis;cellular_component_GO:0005694_chromosome;molecular_function_GO:0016887_ATPase activity	3.01774	0	0	0.326537	6.84647		564898* / 318872*
	1	140526	molecular_function_GO:0005524_ATP binding;molecular_function_GO:0017111_nucleoside-triphosphatase activity;molecular_function_GO:0000166_nucleotide binding;biological_process_GO:0000074_regulation of cell cycle;molecular_function_GO:0050115_myosin-light-chain-phosphatase activity	3.25927	3.29734	3.57846	4.61659	5.38591		524554*
	1	140540		0.916859	0	0.313826	0	4.47255		348005*
	1	140543	cellular_component_GO:0016020_membrane;biological_process_GO:0006810_transport;molecular_function_GO:0005215_transporter activity	7.34138	4.49102	4.63459	4.66806	8.87564		355937
	1	140553	cellular_component_GO:0016020_membrane;biological_process_GO:0006810_transport;molecular_function_GO:0005215_transporter activity	4.989	3.89084	4.67638	4.66806	9.64278		339474*
	1	140560	biological_process_GO:0006952_defense response;biological_process_GO:0006350_transcription	5.02215	4.35233	6.14606	5.33289	7.17925		518807*
	1	140618		0.916094	0	2.25399	1.33685	2.72792		355240
	1	140624		4.83299	4.89942	5.97526	6.17455	6.30685		null
	1	140640		1.47249	0	0	0.326537	7.43389		340864
	1	140653		4.52551	2.95791	8.3959	9.59048	10.3946		306859* / 340891*
	1	140662		4.52551	2.95791	8.3959	9.5931	10.4612		306859* / 340891*
	1	140666		4.72421	3.1614	8.4531	9.66426	11.1852		356067 / 288962 / 358118 / 358119
	1	140668		1.02503	2.18015	7.03908	8.07289	8.6477		306867
	1	140684	biological_process_GO:0050826_response to freezing;molecular_function_GO:0050825_ice binding;biological_process_GO:0042309_homoiothermy;biological_process_GO:0006412_protein biosynthesis;cellular_component_GO:0005840_ribosome;cellular_component_GO:0005622_intracellular;molecular_function_GO:0003735_structural constituent of ribosome	2.18523	2.08338	5.73284	9.33149	9.58923		251974 / 306883
	1	140686	biological_process_GO:0006468_protein amino acid phosphorylation;molecular_function_GO:0005524_ATP binding;molecular_function_GO:0004672_protein kinase activity;molecular_function_GO:0004713_protein-tyrosine kinase activity;molecular_function_GO:0005515_protein binding;molecular_function_GO:0004674_protein serine/threonine kinase activity;biological_process_GO:0006512_ubiquitin cycle;molecular_fu…	5.13578	4.95522	6.04867	6.16436	6.34572		530881* / 319499*
	1	140691	molecular_function_GO:0005524_ATP binding;molecular_function_GO:0016284_alanine aminopeptidase activity;molecular_function_GO:0004177_aminopeptidase activity	4.66653	4.35241	6.11345	5.82886	5.66135		530724
	1	140693		4.72416	3.46048	4.81997	5.04675	8.71163		356077
	1	140694	biological_process_GO:0007596_blood coagulation;biological_process_GO:0006508_proteolysis and peptidolysis;cellular_component_GO:0005576_extracellular region;molecular_function_GO:0004252_serine-type endopeptidase activity;molecular_function_GO:0003993_acid phosphatase activity	7.78804	6.72496	8.66117	8.1944	8.65339		529711*
	1	140707		4.09727	3.53556	4.7036	5.04671	5.0947		529840*
	1	140725		2.08848	1.8675	2.21692	2.66494	5.41058		528766*
	1	140737		4.34852	4.12788	4.38874	4.89472	5.25039		340617* / 529390*
	1	140752		3.21412	1.30568	2.52206	2.85439	5.8318		529204 / 343184
	1	140772	biological_process_GO:0006468_protein amino acid phosphorylation;molecular_function_GO:0005524_ATP binding;molecular_function_GO:0004672_protein kinase activity;molecular_function_GO:0004713_protein-tyrosine kinase activity;molecular_function_GO:0004674_protein serine/threonine kinase activity;molecular_function_GO:0042557_eukaryotic elongation factor-2 kinase activator activity;molecular_functio…	3.0944	2.84418	3.71842	4.13233	4.34525		565489
	1	140786	biological_process_GO:0006333_chromatin assembly or disassembly;cellular_component_GO:0005634_nucleus;molecular_function_GO:0003682_chromatin binding;cellular_component_GO:0000785_chromatin	2.93603	2.51349	4.43816	3.7915	4.20555		529226
	1	140840	biological_process_GO:0006355_regulation of transcription, DNA-dependent;cellular_component_GO:0005634_nucleus	4.48807	2.27083	4.25731	3.90593	5.2116		297076
	1	140849		6.40158	5.99973	6.43276	6.98789	7.37744		285075* / 354068*
	1	140862		0.669934	0	0.889084	1.18396	2.01042		480610*
	1	140866		4.6412	2.72094	3.13504	3.28924	5.02605		483334*
	1	140870	cellular_component_GO:0008287_protein serine/threonine phosphatase complex;biological_process_GO:0006470_protein amino acid dephosphorylation;molecular_function_GO:0004722_protein serine/threonine phosphatase activity;molecular_function_GO:0003824_catalytic activity	0.374066	0	0.571434	1.18396	2.01006		297104
	1	140924		1.30976	0.913033	1.22527	1.87617	2.5612		522984*
	1	140926	biological_process_GO:0006396_RNA processing;molecular_function_GO:0004525_ribonuclease III activity;molecular_function_GO:0003723_RNA binding	0.67084	0.668119	0.980391	0.593593	3.33428		521988*
	1	140939		2.08848	1.30568	1.97049	1.92524	2.33285		286360* / 333915*
	1	140953		5.6379	5.88942	7.35533	7.18739	7.34066		346651
	1	140989		0.798258	0	0	0.326537	4.28244		260692
	1	140998		4.32733	4.65168	6.30763	6.18216	7.62518		561350*
	1	141084		4.49748	3.94701	4.21062	4.4163	5.87855		263554
	1	141114	molecular_function_GO:0005524_ATP binding	3.21428	1.97966	3.54893	3.38031	5.57237		533258
	1	141124		0.374066	0	2.01507	2.0635	2.90497		532626
	1	141129		2.69399	1.97929	3.05276	3.19235	4.56328		320055
	1	141132		2.8502	2.78388	3.13504	4.07895	4.9405		533448*
	1	141141		2.18523	1.123	1.22466	0.918386	4.38557		247562
	1	141165		1.87263	1.8675	1.43456	2.37768	5.13072		524898
	1	141182	molecular_function_GO:0008757_S-adenosylmethionine-dependent methyltransferase activity;cellular_component_GO:0005634_nucleus;molecular_function_GO:0003677_DNA binding	0.669934	0	0	0.466758	2.20351		440386*
	1	141206		2.23143	1.4678	2.45943	3.17201	4.18285		525688
	1	141213	molecular_function_GO:0005524_ATP binding;molecular_function_GO:0008605_protein kinase CK2 regulator activity;molecular_function_GO:0008603_cAMP-dependent protein kinase regulator activity;cellular_component_GO:0005956_protein kinase CK2 complex;cellular_component_GO:0005952_cAMP-dependent protein kinase complex;molecular_function_GO:0004691_cAMP-dependent protein kinase activity;molecular_functi…	2.90824	1.61353	3.37379	3.30801	5.73744		339653
	1	141218	cellular_component_GO:0016020_membrane;biological_process_GO:0006487_N-linked glycosylation;molecular_function_GO:0005509_calcium ion binding;molecular_function_GO:0004571_mannosyl-oligosaccharide 1,2-alpha-mannosidase activity;molecular_function_GO:0008233_peptidase activity;biological_process_GO:0006508_proteolysis and peptidolysis;biological_process_GO:0006810_transport;molecular_function_GO:0…	1.61824	1.30568	2.63923	2.57555	5.61117		288737*
	1	141257		0.374066	0.668119	0.980391	1.97269	3.08763		305428
	1	141267		1.47249	0.668119	3.48761	4.02352	4.58075		347850
	1	141276		2.62644	2.72072	5.01708	5.18939	5.45868		521892
	1	141314	molecular_function_GO:0008415_acyltransferase activity;biological_process_GO:0008152_metabolism	6.1212	5.27329	5.35389	5.59452	6.92562		350115* / 326379* / 407866* / 407767*
	1	141328		1.61871	1.12234	3.07382	3.91829	4.93386		555205*
	1	141335	molecular_function_GO:0016844_strictosidine synthase activity;biological_process_GO:0009058_biosynthesis	4.64973	3.97425	5.10136	5.7796	6.47999		555192
	1	141339	biological_process_GO:0006355_regulation of transcription, DNA-dependent;biological_process_GO:0006354_RNA elongation;molecular_function_GO:0003700_transcription factor activity;molecular_function_GO:0003677_DNA binding;molecular_function_GO:0003902_DNA-directed RNA polymerase III activity;molecular_function_GO:0003901_DNA-directed RNA polymerase II activity;molecular_function_GO:0003900_DNA-dire…	1.12631	1.12234	1.36793	1.01293	3.33428		487107
	1	141350		2.23174	1.4678	3.50322	3.39767	5.16595		null
	1	141351	molecular_function_GO:0051082_unfolded protein binding;molecular_function_GO:0031072_heat shock protein binding;biological_process_GO:0006457_protein folding	1.61824	0	1.06695	1.26243	2.37351		406426*
	1	141357		0.67084	0	0	0.466758	1.0072		485063*
	1	141365	molecular_function_GO:0003824_catalytic activity;biological_process_GO:0006508_proteolysis and peptidolysis;molecular_function_GO:0004185_serine carboxypeptidase activity	2.62667	1.74631	0.980391	2.41251	5.64484		479550
	1	141373		0.374066	0	0.572405	1.10098	1.44943		null
	1	141374	cellular_component_GO:0016020_membrane;molecular_function_GO:0005044_scavenger receptor activity	6.24167	5.86777	6.02729	6.34678	7.41205		285062*
	1	141377	molecular_function_GO:0008757_S-adenosylmethionine-dependent methyltransferase activity;biological_process_GO:0006370_mRNA capping;molecular_function_GO:0004482_mRNA (guanine-N7-)-methyltransferase activity	2.99095	3.01167	4.01819	4.1112	4.23909		311829*
	1	141397	biological_process_GO:0006412_protein biosynthesis;cellular_component_GO:0005840_ribosome;cellular_component_GO:0005622_intracellular;molecular_function_GO:0003735_structural constituent of ribosome	7.26714	7.3477	7.15566	7.58728	8.19569		547128*
	1	141427	molecular_function_GO:0008234_cysteine-type peptidase activity;biological_process_GO:0006508_proteolysis and peptidolysis;molecular_function_GO:0016946_cathepsin F activity;molecular_function_GO:0004197_cysteine-type endopeptidase activity	2.13816	0.913033	1.6731	1.01221	3.43376		316747* / 514541*
	1	141539		1.39287	0.668119	0.685267	1.40817	2.69599		null
	1	141550	molecular_function_GO:0016836_hydro-lyase activity;biological_process_GO:0008152_metabolism;molecular_function_GO:0016829_lyase activity;molecular_function_GO:0003861_3-isopropylmalate dehydratase activity	5.76492	4.07844	7.27717	7.13614	7.80527		562967
	1	141553		1.47249	1.4678	0.572405	2.95271	7.49398		336498
	1	141575		0.374066	0	1.22527	0.818851	1.10568		262067
	1	141581	molecular_function_GO:0003824_catalytic activity;biological_process_GO:0006413_translational initiation;molecular_function_GO:0003743_translation initiation factor activity;molecular_function_GO:0008236_serine-type peptidase activity;biological_process_GO:0006508_proteolysis and peptidolysis	7.55607	7.12243	7.11574	7.46278	9.17786		355171* / 355172*
	1	141616	molecular_function_GO:0005524_ATP binding	1.61824	0.668119	0.97966	0.918386	3.31354		302987*
	1	141627	biological_process_GO:0006355_regulation of transcription, DNA-dependent;cellular_component_GO:0005634_nucleus;molecular_function_GO:0003677_DNA binding	4.28414	2.27083	4.27553	4.15316	6.3761		316666
	1	141637	biological_process_GO:0006350_transcription;cellular_component_GO:0005634_nucleus;molecular_function_GO:0003899_DNA-directed RNA polymerase activity	3.01739	2.72094	3.00971	2.63575	5.85716		316675*
	1	141652		5.44576	5.86775	7.62438	7.2824	7.4986		562152
	1	141667		2.31991	0	1.29807	1.4756	3.82018		514094*
	1	141670	molecular_function_GO:0019984_sigma DNA polymerase activity;molecular_function_GO:0016452_theta DNA polymerase activity;molecular_function_GO:0016451_nu DNA polymerase activity;molecular_function_GO:0016450_kappa DNA polymerase activity;molecular_function_GO:0016449_lambda DNA polymerase activity;molecular_function_GO:0016448_mu DNA polymerase activity;molecular_function_GO:0016000_iota DNA polym…	5.70893	5.59658	7.28394	6.88294	7.07661		246411
	1	141673		4.25089	3.64143	5.0703	4.40769	6.30947		562167
	1	141697		1.61824	1.30568	3.60774	3.76479	4.07587		264765
	1	141717		2.31991	0.668119	0.448901	1.18396	6.05791		392359*
	1	141727	molecular_function_GO:0019984_sigma DNA polymerase activity;molecular_function_GO:0016452_theta DNA polymerase activity;molecular_function_GO:0016451_nu DNA polymerase activity;molecular_function_GO:0016450_kappa DNA polymerase activity;molecular_function_GO:0016449_lambda DNA polymerase activity;molecular_function_GO:0016448_mu DNA polymerase activity;molecular_function_GO:0016000_iota DNA polym…	2.2765	1.8675	3.05276	2.97618	4.26093		254404*
	1	141769	biological_process_GO:0007242_intracellular signaling cascade	1.30976	1.12234	0.571434	1.40817	3.9737		488429
	1	141773	molecular_function_GO:0003676_nucleic acid binding	4.86265	3.89093	4.15259	4.29057	5.87853		493555*
	1	141776		0.374066	0	0.981122	1.82538	2.63017		298246*
	1	141823		1.12697	0	0.313826	0	1.37072		296595
	1	141839	cellular_component_GO:0005622_intracellular;molecular_function_GO:0003677_DNA binding	2.8502	1.97966	2.09896	2.54449	6.21179		478993
	1	141846	cellular_component_GO:0016021_integral to membrane;molecular_function_GO:0015299_solute:hydrogen antiporter activity;biological_process_GO:0006885_regulation of pH	1.54745	0	0	0.326537	3.61447		252434
	1	141860	molecular_function_GO:0008270_zinc ion binding	4.55311	4.05311	5.23783	5.3644	5.36086		349963
	1	141864	molecular_function_GO:0005524_ATP binding	3.04352	2.43723	4.23879	3.62305	5.24493		296637
	1	141884		4.71617	4.91356	5.74273	5.92564	6.0199		479219*
	1	141901		4.07219	2.90207	3.48774	3.36247	6.0167		560962
	1	141930	biological_process_GO:0006886_intracellular protein transport	1.30976	0.668119	1.6173	2.47975	3.43389		504986
	1	141933		1.47197	1.614	0	4.5787	5.80975		286219
	1	141958	molecular_function_GO:0046961_hydrogen-transporting ATPase activity, rotational mechanism;molecular_function_GO:0046933_hydrogen-transporting ATP synthase activity, rotational mechanism;cellular_component_GO:0016469_proton-transporting two-sector ATPase complex;biological_process_GO:0015986_ATP synthesis coupled proton transport;molecular_function_GO:0005524_ATP binding;biological_process_GO:0006…	5.21824	4.65163	5.31473	5.34646	7.51004		343457*
	1	141977	molecular_function_GO:0005524_ATP binding;molecular_function_GO:0016887_ATPase activity;molecular_function_GO:0017111_nucleoside-triphosphatase activity;molecular_function_GO:0000166_nucleotide binding	0.798258	1.12234	2.82416	2.9042	4.79826		470097
	1	142021		3.93951	2.65489	2.69466	3.10953	4.63209		477460
	1	142052		3.64777	3.97425	3.33956	4.2332	4.96745		null
	1	142059		2.69399	2.90207	3.25005	3.44903	4.74497		475146*
	1	142068		4.50684	4.61747	5.17117	5.48404	7.39976		474224* / 477130*
	1	142071		4.6412	4.73373	3.45615	5.63935	6.42292		474118*
	1	142079		1.30976	0	0.790772	0.919149	1.44943		392215*
	1	142085	molecular_function_GO:0008605_protein kinase CK2 regulator activity;molecular_function_GO:0008603_cAMP-dependent protein kinase regulator activity;cellular_component_GO:0005956_protein kinase CK2 complex;cellular_component_GO:0005952_cAMP-dependent protein kinase complex;molecular_function_GO:0004691_cAMP-dependent protein kinase activity;molecular_function_GO:0004682_protein kinase CK2 activity;…	3.01757	2.43696	3.26843	2.90439	4.20555		258381
	1	142096		5.765	5.04802	7.14949	6.82263	6.87687		353731*
	1	142098		3.01757	0.913033	1.55876	1.71809	4.335		472689
	1	142109		1.87224	1.123	3.30451	4.12176	4.76043		553269*
	1	142110		3.46663	2.78388	3.05276	3.28954	5.87502		418303*
	1	142117		2.18523	1.4678	3.03157	3.43229	7.20202		344181*
	1	142120		0.374066	0	1.29807	0.919149	2.98586		294997
	1	142128		3.74642	3.38114	4.29344	4.0123	4.82054		553248*
	1	142158		0.530071	1.30568	0	1.40817	7.68099		533223*
	1	142179		1.12631	0.668119	1.29807	2.48027	2.848		289190
	1	142181	biological_process_GO:0006355_regulation of transcription, DNA-dependent;cellular_component_GO:0005634_nucleus;molecular_function_GO:0003700_transcription factor activity;molecular_function_GO:0003677_DNA binding	3.4665	2.18015	2.36036	2.41251	7.65852		566381
	1	142186		0.916859	1.8675	1.14861	1.26303	5.2228		532796*
	1	142253	cellular_component_GO:0016020_membrane;molecular_function_GO:0015297_antiporter activity;molecular_function_GO:0015238_drug transporter activity;biological_process_GO:0006855_multidrug transport	6.95961	5.71449	6.78437	6.28459	9.36934		508531 / 301589
	1	142264		3.48581	2.43696	2.39424	2.14861	5.0197		296248*
	1	142297		4.40993	3.0115	3.79639	4.15308	5.34042		null
	1	142321		2.23174	0	1.77947	2.30539	6.95779		525315*
	1	142342		3.8536	1.4678	4.92766	5.54034	8.04864		252529
	1	142348	molecular_function_GO:0004305_ethanolamine kinase activity	4.64979	2.27083	3.65031	3.7915	5.69794		565920
	1	142375	molecular_function_GO:0008270_zinc ion binding	3.698	3.1614	4.43816	4.37267	6.223		539161*
	1	142418	molecular_function_GO:0003824_catalytic activity;molecular_function_GO:0008474_palmitoyl-(protein) hydrolase activity	3.59574	0	0	0.326537	6.28564		474249
	1	142420	molecular_function_GO:0016818_hydrolase activity, acting on acid anhydrides, in phosphorus-containing anhydrides;biological_process_GO:0006289_nucleotide-excision repair;cellular_component_GO:0005634_nucleus;molecular_function_GO:0005524_ATP binding;molecular_function_GO:0004003_ATP-dependent DNA helicase activity;molecular_function_GO:0003677_DNA binding;molecular_function_GO:0008026_ATP-depende…	3.21412	3.33971	2.82416	3.65237	4.51866		554000
	1	142422	molecular_function_GO:0017153_sodium:dicarboxylate symporter activity;cellular_component_GO:0016020_membrane;biological_process_GO:0006835_dicarboxylic acid transport	0.916094	1.30568	1.92486	2.7761	6.51685		308723
	1	142423	cellular_component_GO:0016021_integral to membrane;biological_process_GO:0006810_transport;molecular_function_GO:0005215_transporter activity	5.5266	5.43912	5.11149	5.96728	6.22574		284101*
	1	142432		2.72661	2.65489	3.87017	3.96597	4.20563		471988
	1	142435	biological_process_GO:0008033_tRNA processing;molecular_function_GO:0004730_pseudouridylate synthase activity	1.47249	0.668119	1.22527	0.818032	4.24998		293355
	1	142474		0.530071	1.12234	0.790772	1.54003	3.27098		248577
	1	142480	molecular_function_GO:0005524_ATP binding	4.21692	4.19897	5.54643	5.41687	5.62393		534685
	1	142527	molecular_function_GO:0008026_ATP-dependent helicase activity;molecular_function_GO:0005524_ATP binding;molecular_function_GO:0004386_helicase activity;molecular_function_GO:0003676_nucleic acid binding;biological_process_GO:0006259_DNA metabolism;molecular_function_GO:0019177_dihydroneopterin triphosphate pyrophosphohydrolase activity;molecular_function_GO:0019176_dihydroneopterin monophosphate …	1.75104	1.30568	2.01436	1.87617	4.62363		491373*
	1	142528	molecular_function_GO:0005524_ATP binding;molecular_function_GO:0042626_ATPase activity, coupled to transmembrane movement of substances;molecular_function_GO:0042625_ATPase activity, coupled to transmembrane movement of ions;molecular_function_GO:0042624_ATPase activity, uncoupled;molecular_function_GO:0042623_ATPase activity, coupled;molecular_function_GO:0017116_single-stranded DNA-dependent A…	4.41988	3.5718	4.69677	5.15894	5.58541		493381
	1	142578		3.93951	3.42129	3.19361	3.59276	4.65707		510247
	1	142585	biological_process_GO:0008033_tRNA processing;molecular_function_GO:0004730_pseudouridylate synthase activity;biological_process_GO:0006269_DNA replication, synthesis of RNA primer;cellular_component_GO:0005658_alpha DNA polymerase:primase complex;molecular_function_GO:0003896_DNA primase activity;molecular_function_GO:0017103_UTP-galactose-1-phosphate uridylyltransferase activity;molecular_funct…	0.916859	1.614	1.43456	1.87657	5.05771		346666* / 506675*
	1	142640	cellular_component_GO:0016020_membrane;biological_process_GO:0006813_potassium ion transport;molecular_function_GO:0005267_potassium channel activity;biological_process_GO:0006811_ion transport;molecular_function_GO:0005216_ion channel activity	1.02503	1.97929	5.39616	5.3644	5.89617		508431
	1	142641		1.98441	0.668119	2.01436	1.82538	3.79036		316216
	1	142664		2.72661	1.30568	1.6173	1.40817	5.30404		509459*
	1	142668	molecular_function_GO:0005524_ATP binding;biological_process_GO:0007018_microtubule-based movement;cellular_component_GO:0005875_microtubule associated complex;molecular_function_GO:0003777_microtubule motor activity	1.61777	0.668119	0.790772	0.818851	3.3749		null
	1	142676	molecular_function_GO:0005524_ATP binding;molecular_function_GO:0003677_DNA binding;biological_process_GO:0006333_chromatin assembly or disassembly;cellular_component_GO:0005634_nucleus;molecular_function_GO:0003682_chromatin binding;cellular_component_GO:0000785_chromatin;molecular_function_GO:0008026_ATP-dependent helicase activity;molecular_function_GO:0004386_helicase activity;molecular_funct…	5.0287	4.60009	5.75251	5.49224	5.95434		560689
	1	142681	biological_process_GO:0007031_peroxisome organization and biogenesis;cellular_component_GO:0005779_integral to peroxisomal membrane	1.02503	0	1.22527	1.01293	3.41454		334375
	1	142687		3.06919	2.72094	2.82395	2.80261	4.51866		334382*
	1	142700		1.02503	1.12234	1.87814	1.66084	7.27772		257126*
	1	142712		3.16752	2.51349	6.42053	6.17965	7.42544		548046
	1	142715		2.44228	2.58616	1.87853	2.51299	4.11245		516355*
	1	142725	biological_process_GO:0006350_transcription;molecular_function_GO:0003899_DNA-directed RNA polymerase activity;molecular_function_GO:0003677_DNA binding;molecular_function_GO:0003902_DNA-directed RNA polymerase III activity;molecular_function_GO:0003901_DNA-directed RNA polymerase II activity;molecular_function_GO:0003900_DNA-directed RNA polymerase I activity	2.03738	1.614	1.6731	2.34227	4.77568		361522
	1	142726	biological_process_GO:0006468_protein amino acid phosphorylation;molecular_function_GO:0005524_ATP binding;molecular_function_GO:0004672_protein kinase activity;molecular_function_GO:0004674_protein serine/threonine kinase activity;molecular_function_GO:0004713_protein-tyrosine kinase activity;biological_process_GO:0007242_intracellular signaling cascade;molecular_function_GO:0042557_eukaryotic e…	5.55867	4.71765	4.73026	4.64616	6.84647		361523
	1	142743	biological_process_GO:0006468_protein amino acid phosphorylation;molecular_function_GO:0005524_ATP binding;molecular_function_GO:0004672_protein kinase activity;molecular_function_GO:0004713_protein-tyrosine kinase activity;molecular_function_GO:0004674_protein serine/threonine kinase activity;molecular_function_GO:0042557_eukaryotic elongation factor-2 kinase activator activity;molecular_functio…	0	0.668119	4.08177	4.8056	6.25869		518438* / 520572*
	1	142747		1.30976	0	0.572405	0.326537	2.33285		548876*
	1	142754	molecular_function_GO:0004339_glucan 1,4-alpha-glucosidase activity	7.3803	5.04797	6.05133	6.52673	7.8062		261536*
	1	142782	cellular_component_GO:0005576_extracellular region;molecular_function_GO:0005179_hormone activity	3.55998	3.06333	2.61094	4.26221	6.48925		510156
	1	142833	biological_process_GO:0016567_protein ubiquitination;molecular_function_GO:0008270_zinc ion binding;molecular_function_GO:0004842_ubiquitin-protein ligase activity;cellular_component_GO:0000151_ubiquitin ligase complex	5.13578	4.8265	4.52457	5.01868	6.30422		560772* / 509507*
	1	142849	molecular_function_GO:0016849_phosphorus-oxygen lyase activity;biological_process_GO:0009190_cyclic nucleotide biosynthesis;biological_process_GO:0007242_intracellular signaling cascade	3.34596	1.97929	3.44002	3.36247	5.24496		491756*
	1	142873	molecular_function_GO:0004339_glucan 1,4-alpha-glucosidase activity	4.19377	4.63465	8.84794	9.33603	10.4823		329411*
	1	142875	biological_process_GO:0006118_electron transport;molecular_function_GO:0005489_electron transporter activity;molecular_function_GO:0016491_oxidoreductase activity;molecular_function_GO:0010181_FMN binding;molecular_function_GO:0003958_NADPH-hemoprotein reductase activity	1.75104	0	1.06695	1.82579	4.03844		360099
	1	142878		2.82028	2.35643	3.47184	3.70984	4.66534		376523*
	1	142902	molecular_function_GO:0008270_zinc ion binding	1.61824	0	1.29807	1.01293	4.78319		null
	1	142948		3.92552	3.64143	4.24808	4.55551	5.56359		480666
	1	142956		2.03738	0.668119	0.313826	1.33685	4.70559		468890
	1	142961	biological_process_GO:0006355_regulation of transcription, DNA-dependent;cellular_component_GO:0005622_intracellular;molecular_function_GO:0003700_transcription factor activity;cellular_component_GO:0016020_membrane;molecular_function_GO:0008158_hedgehog receptor activity	2.96403	0	0.685267	0.817214	5.46806		466676
	1	142986		0	0.913033	0	0.466758	2.9594		436304*
	1	143005	molecular_function_GO:0005524_ATP binding;biological_process_GO:0007018_microtubule-based movement;cellular_component_GO:0005875_microtubule associated complex;molecular_function_GO:0003777_microtubule motor activity	1.92941	2.43696	3.45589	3.51475	3.94673		467375*
	1	143029		6.68479	6.84432	7.56169	7.85637	8.02647		356062
	1	143062		2.96384	1.74588	2.42707	2.54449	4.60674		523060*
	1	143063	biological_process_GO:0006355_regulation of transcription, DNA-dependent;cellular_component_GO:0005634_nucleus;molecular_function_GO:0003712_transcription cofactor activity;biological_process_GO:0006310_DNA recombination;biological_process_GO:0006281_DNA repair;biological_process_GO:0006260_DNA replication;molecular_function_GO:0005524_ATP binding;molecular_function_GO:0003910_DNA ligase (ATP) ac…	3.74631	2.18015	2.72137	2.85479	5.79106		466086* / 460736* / 523863*
	1	143072	biological_process_GO:0050826_response to freezing;molecular_function_GO:0050825_ice binding;biological_process_GO:0042309_homoiothermy;molecular_function_GO:0003677_DNA binding	4.60656	3.06333	4.48588	4.21358	5.14254		564389*
	1	143092	biological_process_GO:0006468_protein amino acid phosphorylation;molecular_function_GO:0005524_ATP binding;molecular_function_GO:0004672_protein kinase activity;molecular_function_GO:0004713_protein-tyrosine kinase activity;molecular_function_GO:0004674_protein serine/threonine kinase activity	1.39342	0	0.313826	0	6.688		460331* / 522083*
	1	143146	molecular_function_GO:0005524_ATP binding;molecular_function_GO:0017111_nucleoside-triphosphatase activity;molecular_function_GO:0000166_nucleotide binding	2.75852	1.61353	3.30451	3.89375	5.66548		473306*
	1	143149	molecular_function_GO:0005507_copper ion binding	0.374066	0	0	0.326537	1.84639		322988
	1	143156		7.13983	7.09163	7.07075	7.11642	8.50666		552766
	1	143164	biological_process_GO:0006118_electron transport;molecular_function_GO:0004497_monooxygenase activity;molecular_function_GO:0018601_4-nitrophenol 2-monooxygenase activity;molecular_function_GO:0018600_alpha-pinene dehydrogenase activity;molecular_function_GO:0018599_2-hydroxyisobutyrate 3-monooxygenase activity;molecular_function_GO:0018598_hydroxymethylsilanetriol oxidase activity;molecular_func…	0.530071	1.12234	0	0.919149	3.87774		531592
	1	143174		3.54176	2.27083	3.43989	3.77821	4.65701		531520
	1	143187		2.90804	2.78388	5.0651	5.00167	4.93386		531194* / 449948*
	1	143189	molecular_function_GO:0004339_glucan 1,4-alpha-glucosidase activity	2.72661	1.61353	4.79494	4.22342	7.62832		531138
	1	143213	cellular_component_GO:0030529_ribonucleoprotein complex;biological_process_GO:0006405_RNA-nucleus export;biological_process_GO:0006396_RNA processing;cellular_component_GO:0005737_cytoplasm;cellular_component_GO:0005634_nucleus;molecular_function_GO:0003723_RNA binding	2.8502	3.0115	3.54881	3.10969	6.28566		286082
	1	143266		1.81311	1.12234	1.06695	1.26243	2.98586		354679
	1	143288	molecular_function_GO:0008233_peptidase activity;biological_process_GO:0006508_proteolysis and peptidolysis;molecular_function_GO:0043275_glutamate carboxypeptidase II activity	2.69377	2.51349	5.00625	5.0578	5.26127		561809* / 391380* / 286522*
	1	143289	biological_process_GO:0006508_proteolysis and peptidolysis;molecular_function_GO:0004289_subtilase activity;molecular_function_GO:0016808_proprotein convertase activity;molecular_function_GO:0008991_serine-type signal peptidase activity;molecular_function_GO:0008243_plasminogen activator activity;molecular_function_GO:0008132_pancreatic elastase activity;molecular_function_GO:0004252_serine-type …	0	1.30568	0	0.818032	4.82792		511034*
	1	143334	cellular_component_GO:0016020_membrane;biological_process_GO:0015992_proton transport;molecular_function_GO:0015662_ATPase activity, coupled to transmembrane movement of ions, phosphorylative mechanism;molecular_function_GO:0005524_ATP binding;biological_process_GO:0006812_cation transport;biological_process_GO:0006810_transport;molecular_function_GO:0005488_binding;biological_process_GO:0008152_…	10.0069	9.30658	10.3475	10.5471	10.9854		553971*
	1	143359	molecular_function_GO:0008565_protein transporter activity;cellular_component_GO:0005737_cytoplasm;cellular_component_GO:0005643_nuclear pore;cellular_component_GO:0005634_nucleus;biological_process_GO:0000059_protein-nucleus import, docking	5.06738	4.74964	5.39616	4.7791	7.11463		561309
	1	143360	biological_process_GO:0006457_protein folding;cellular_component_GO:0016020_membrane;biological_process_GO:0008272_sulfate transport;molecular_function_GO:0008271_sulfate porter activity	3.82385	3.46035	4.50919	4.40769	6.10398		507890*
	1	143397	biological_process_GO:0006355_regulation of transcription, DNA-dependent;molecular_function_GO:0003677_DNA binding	2.93603	2.43696	3.11487	3.13093	4.11237		563400
	1	143415	molecular_function_GO:0016740_transferase activity;biological_process_GO:0008152_metabolism;biological_process_GO:0006783_heme biosynthesis;molecular_function_GO:0003870_5-aminolevulinate synthase activity;molecular_function_GO:0016769_transferase activity, transferring nitrogenous groups;biological_process_GO:0009058_biosynthesis	6.14851	5.81596	5.76548	5.93765	7.27101		548332
	1	143439		5.84882	5.63125	6.85275	7.7949	8.03205		514765
	1	143463		0.798258	0	0	0.466758	2.75894		null
	1	143467		1.12631	0	0.790772	0	2.59622		289256*
	1	143476	biological_process_GO:0007018_microtubule-based movement;cellular_component_GO:0005875_microtubule associated complex;molecular_function_GO:0005524_ATP binding;molecular_function_GO:0003777_microtubule motor activity	1.54696	1.74631	2.21692	2.57555	3.29234		248072*
	1	143479	molecular_function_GO:0005524_ATP binding	4.94111	1.97966	2.17856	2.82904	5.59404		342447*
	1	143486	cellular_component_GO:0005634_nucleus;molecular_function_GO:0003676_nucleic acid binding	1.47197	1.614	1.36793	2.10668	3.18206		481623*
	1	143496		4.7483	4.33142	5.16627	4.8056	6.99578		297338*
	1	143499	molecular_function_GO:0008757_S-adenosylmethionine-dependent methyltransferase activity	1.12631	1.12234	4.65564	4.9192	5.83178		326804*
	1	143599	molecular_function_GO:0042027_cyclophilin-type peptidyl-prolyl cis-trans isomerase activity;molecular_function_GO:0030051_FK506-sensitive peptidyl-prolyl cis-trans isomerase;molecular_function_GO:0004600_cyclophilin;molecular_function_GO:0003755_peptidyl-prolyl cis-trans isomerase activity	2.31962	0.668119	0.685267	0.818032	3.74448		491837*
	1	143625	biological_process_GO:0006457_protein folding;molecular_function_GO:0004526_ribonuclease P activity	2.31962	0.913033	2.63946	2.8799	5.05771		256704*
	1	143645	molecular_function_GO:0008270_zinc ion binding;cellular_component_GO:0016459_myosin;molecular_function_GO:0005524_ATP binding;molecular_function_GO:0003774_motor activity	2.59144	1.97966	2.25399	2.57555	6.13395		534588
	1	143650	biological_process_GO:0007242_intracellular signaling cascade	2.18555	1.12234	1.87814	2.60573	3.99982		534432*
	1	143688	cellular_component_GO:0016020_membrane;biological_process_GO:0006810_transport;molecular_function_GO:0005488_binding	4.25089	2.58592	3.21272	3.28939	4.76049		554661
	1	143699		4.58892	4.00099	6.49438	6.13334	6.03267		480008
	1	143716	molecular_function_GO:0005524_ATP binding	1.30976	0	0.448901	0.466758	3.86364		326967*
	1	143759	molecular_function_GO:0005524_ATP binding;molecular_function_GO:0016491_oxidoreductase activity;molecular_function_GO:0008270_zinc ion binding;molecular_function_GO:0016616_oxidoreductase activity, acting on the CH-OH group of donors, NAD or NADP as acceptor;biological_process_GO:0006564_L-serine biosynthesis;molecular_function_GO:0008106_alcohol dehydrogenase (NADP+) activity	1.54696	0	0.685267	1.26243	5.55477		337582*
	1	143810		5.65498	4.37295	6.95672	5.78626	9.89502		336716*
	1	143811	molecular_function_GO:0003824_catalytic activity;molecular_function_GO:0016789_carboxylic ester hydrolase activity;biological_process_GO:0006629_lipid metabolism;molecular_function_GO:0004771_sterol esterase activity	0	1.123	0.313826	1.26243	7.92567		392559*
	1	143838	biological_process_GO:0006468_protein amino acid phosphorylation;molecular_function_GO:0005524_ATP binding;molecular_function_GO:0004672_protein kinase activity;cellular_component_GO:0005634_nucleus;molecular_function_GO:0003677_DNA binding;molecular_function_GO:0004713_protein-tyrosine kinase activity;molecular_function_GO:0004674_protein serine/threonine kinase activity	1.8127	0.668119	0.448901	0.710173	3.47197		285140*
	1	143857	molecular_function_GO:0016491_oxidoreductase activity;biological_process_GO:0008152_metabolism;molecular_function_GO:0048258_3-ketoglucose-reductase activity;molecular_function_GO:0018453_2-hydroxytetrahydrofuran dehydrogenase activity;molecular_function_GO:0018452_5-exo-hydroxycamphor dehydrogenase activity;molecular_function_GO:0018451_epoxide dehydrogenase activity;molecular_function_GO:001661…	3.57809	2.84439	3.19377	2.63599	5.15433		254279
	1	143927		1.92979	1.30568	0.313826	1.77273	5.25036		352438
	1	143939		0	0.913033	1.06695	1.40762	4.96074		520225*
	1	143946	cellular_component_GO:0016020_membrane;biological_process_GO:0006810_transport;molecular_function_GO:0005215_transporter activity;molecular_function_GO:0009703_nitrate reductase (NADH) activity	4.64114	3.77157	5.30148	6.21216	6.05786		null
	1	143985	biological_process_GO:0006310_DNA recombination;molecular_function_GO:0003677_DNA binding;molecular_function_GO:0003676_nucleic acid binding	6.68273	6.10215	8.23862	8.14013	8.48185		287322* / 520168*
	1	144008		4.17025	3.42129	3.84599	4.08975	5.72571		552795*
	1	144035		2.99095	2.43696	2.49108	3.28924	6.48697		496069
	1	144050	molecular_function_GO:0004845_uracil phosphoribosyltransferase activity	0.67084	0	0	0.326537	3.03756		247725
	1	144051	molecular_function_GO:0004845_uracil phosphoribosyltransferase activity	5.55867	5.06074	5.85912	6.65062	6.89447		353990
	1	144052		2.69377	2.72094	2.13947	3.65249	5.50061		483826
	1	144081		0.374066	0	1.14796	1.40817	4.02565		250171
	1	144088		5.84511	4.22188	4.97311	4.67525	7.53945		null
	1	144089	molecular_function_GO:0005198_structural molecule activity	2.82028	2.43696	3.23159	3.6081	4.39554		353719*
	1	144110	molecular_function_GO:0004012_phospholipid-translocating ATPase activity	2.87931	3.20805	3.44002	4.07895	4.927		320227*
	1	144116	biological_process_GO:0006310_DNA recombination;biological_process_GO:0006281_DNA repair;biological_process_GO:0006260_DNA replication;molecular_function_GO:0005524_ATP binding;molecular_function_GO:0003910_DNA ligase (ATP) activity;biological_process_GO:0006397_mRNA processing;biological_process_GO:0006370_mRNA capping;molecular_function_GO:0004484_mRNA guanylyltransferase activity	5.26888	4.19897	4.061	4.72465	6.02629		321313*
	1	144126	biological_process_GO:0006310_DNA recombination;molecular_function_GO:0003677_DNA binding;molecular_function_GO:0003676_nucleic acid binding	2.93659	2.78388	2.01436	2.82863	5.8282		375094* / 487665*
	1	144151	biological_process_GO:0006457_protein folding;molecular_function_GO:0003911_DNA ligase (NAD+) activity	3.44718	1.4678	2.05762	2.92884	3.83461		562381
	1	144172	molecular_function_GO:0030570_pectate lyase activity	0.374066	0	0	0.326537	1.52356		510956*
	1	144220	molecular_function_GO:0008270_zinc ion binding;cellular_component_GO:0005634_nucleus;molecular_function_GO:0003676_nucleic acid binding	4.86992	4.56462	5.37097	5.52045	5.78356		null
	1	144230		6.44632	4.88509	4.99526	5.58688	8.79034		356224*
	1	144248	molecular_function_GO:0005524_ATP binding;molecular_function_GO:0016887_ATPase activity;molecular_function_GO:0017111_nucleoside-triphosphatase activity;molecular_function_GO:0000166_nucleotide binding	4.8772	4.74964	6.11347	5.52845	6.69208		532399
	1	144257		2.87951	2.58592	3.47197	3.84358	5.8023		531430*
	1	144288	molecular_function_GO:0005524_ATP binding;biological_process_GO:0006412_protein biosynthesis;cellular_component_GO:0005840_ribosome;cellular_component_GO:0005622_intracellular;molecular_function_GO:0003735_structural constituent of ribosome	2.69399	2.65489	3.11487	3.08831	5.19472		498697*
	1	144293	molecular_function_GO:0046961_hydrogen-transporting ATPase activity, rotational mechanism;molecular_function_GO:0046933_hydrogen-transporting ATP synthase activity, rotational mechanism;cellular_component_GO:0016469_proton-transporting two-sector ATPase complex;cellular_component_GO:0016020_membrane;biological_process_GO:0015986_ATP synthesis coupled proton transport	1.47249	1.123	0.685267	1.33743	5.43486		354494*
	1	144305	biological_process_GO:0008652_amino acid biosynthesis;molecular_function_GO:0004072_aspartate kinase activity;molecular_function_GO:0016597_amino acid binding;biological_process_GO:0008152_metabolism	4.04658	3.70797	5.69268	5.09592	6.0167		498898
	1	144333		5.69666	4.05311	5.40033	5.63201	7.20625		515572*
	1	144344		4.05953	4.07835	5.30144	4.77241	5.71784		535287*
	1	144364		2.93621	2.43696	2.94298	2.60597	5.2558		348415
	1	144370	cellular_component_GO:0016020_membrane;biological_process_GO:0006857_oligopeptide transport;molecular_function_GO:0005215_transporter activity	1.12631	1.30568	0.790772	1.26303	2.29131		531070
	1	144395		2.51904	0	0	0.592636	3.58015		311575*
	1	144409	molecular_function_GO:0003676_nucleic acid binding	1.98441	1.61353	1.6731	1.71765	3.94692		482900* / 373888* / 325803*
	1	144417		0.374066	0.913033	0	1.18396	4.49115		525949*
	1	144448	biological_process_GO:0009058_biosynthesis	2.03738	0.668119	1.14796	1.26243	3.03756		470795
	1	144467	molecular_function_GO:0005515_protein binding	0.669934	0.913033	0.790772	0.918386	3.77526		566849*
	1	144471	molecular_function_GO:0005524_ATP binding	2.44255	2.35643	3.59323	3.38031	3.77516		536257*
	1	144474	biological_process_GO:0006952_defense response;biological_process_GO:0006350_transcription	2.51879	1.61353	3.09474	3.02201	5.17173		536259
	1	144475	molecular_function_GO:0008450_O-sialoglycoprotein endopeptidase activity;biological_process_GO:0006508_proteolysis and peptidolysis	2.44281	1.97966	2.63923	2.90439	3.98696		246172
	1	144483	biological_process_GO:0006508_proteolysis and peptidolysis;molecular_function_GO:0004182_carboxypeptidase A activity;molecular_function_GO:0004184_lysine carboxypeptidase activity	2.31962	3.1614	2.36065	3.75125	5.82449		536296
	1	144499		2.75852	2.51324	3.56377	4.07895	5.52798		253026*
	1	144521	biological_process_GO:0006350_transcription;cellular_component_GO:0005634_nucleus;molecular_function_GO:0003899_DNA-directed RNA polymerase activity;molecular_function_GO:0003677_DNA binding;molecular_function_GO:0003902_DNA-directed RNA polymerase III activity;molecular_function_GO:0003901_DNA-directed RNA polymerase II activity;molecular_function_GO:0003900_DNA-directed RNA polymerase I activity	4.58009	4.68504	4.92771	4.37267	7.81639		356217
	1	144529	molecular_function_GO:0005524_ATP binding;biological_process_GO:0007018_microtubule-based movement;cellular_component_GO:0005875_microtubule associated complex;molecular_function_GO:0003777_microtubule motor activity	1.02503	0	2.39424	2.54449	2.90516		345031* / 312101*
	1	144531	cellular_component_GO:0016021_integral to membrane;biological_process_GO:0007186_G-protein coupled receptor protein signaling pathway;molecular_function_GO:0001584_rhodopsin-like receptor activity;cellular_component_GO:0005634_nucleus;molecular_function_GO:0003721_telomeric template RNA reverse transcriptase activity;molecular_function_GO:0003677_DNA binding;molecular_function_GO:0017103_UTP-gala…	0.530071	0	0.685267	1.18333	2.93244		391036*
	1	144542	molecular_function_GO:0004748_ribonucleoside-diphosphate reductase activity	5.34437	1.4678	2.36036	2.26784	6.8573		359310
	1	144546		0.374066	0	0.571434	0.710173	3.64812		485256* / 325763*
	1	144553	biological_process_GO:0006350_transcription;molecular_function_GO:0003899_DNA-directed RNA polymerase activity;molecular_function_GO:0003677_DNA binding;molecular_function_GO:0003902_DNA-directed RNA polymerase III activity;molecular_function_GO:0003901_DNA-directed RNA polymerase II activity;molecular_function_GO:0003900_DNA-directed RNA polymerase I activity	5.0287	4.76538	5.21436	4.94322	7.30033		487168*
	1	144554		0.799087	0.668119	0.888305	1.01293	2.48929		486273* / 479110*
	1	144555	biological_process_GO:0005975_carbohydrate metabolism;molecular_function_GO:0004553_hydrolase activity, hydrolyzing O-glycosyl compounds;molecular_function_GO:0004866_endopeptidase inhibitor activity;molecular_function_GO:0008422_beta-glucosidase activity	0.916859	0	0.571434	0.326537	3.39493		251935
	1	144587		1.12631	0.668119	0	1.10098	2.33285		249206
	1	144606	cellular_component_GO:0016021_integral to membrane;biological_process_GO:0006810_transport;molecular_function_GO:0005215_transporter activity	5.40609	3.89084	5.62676	5.27243	6.20332		344539*
	1	144617		1.47249	1.30568	2.98823	3.5307	4.40538		326265*
	1	144624	biological_process_GO:0006310_DNA recombination;molecular_function_GO:0003677_DNA binding	2.55606	2.78388	2.01436	2.7761	5.64904		375094*
	1	144695	cellular_component_GO:0016020_membrane;biological_process_GO:0006810_transport;molecular_function_GO:0005215_transporter activity;molecular_function_GO:0004872_receptor activity;molecular_function_GO:0005524_ATP binding;molecular_function_GO:0016887_ATPase activity;molecular_function_GO:0017111_nucleoside-triphosphatase activity;molecular_function_GO:0000166_nucleotide binding	4.34844	4.92756	8.32598	8.07289	8.82653		532317
	1	144697	cellular_component_GO:0016020_membrane;biological_process_GO:0006810_transport;molecular_function_GO:0005215_transporter activity;molecular_function_GO:0004872_receptor activity;molecular_function_GO:0005524_ATP binding;molecular_function_GO:0016887_ATPase activity;molecular_function_GO:0017111_nucleoside-triphosphatase activity;molecular_function_GO:0000166_nucleotide binding	4.22828	2.90227	4.12276	3.08848	7.50088		566115*
	1	144703		2.03738	1.12234	2.79909	2.92884	5.07009		358103*
	1	144706	molecular_function_GO:0016491_oxidoreductase activity;molecular_function_GO:0008198_ferrous iron binding;biological_process_GO:0006725_aromatic compound metabolism;biological_process_GO:0006118_electron transport	3.0944	0.913033	4.28459	3.93036	6.15451		320339*
	1	144708		0.374066	0	0.572405	0	2.72792		342437*
	1	144721		2.31962	0.668119	1.06695	1.66084	2.66357		495214*
	1	144726		1.22095	0	0	1.18396	2.98605		259738
	1	144750	molecular_function_GO:0008138_protein tyrosine/serine/threonine phosphatase activity;biological_process_GO:0006470_protein amino acid dephosphorylation;molecular_function_GO:0004721_phosphoprotein phosphatase activity;cellular_component_GO:0005634_nucleus	6.27785	6.31978	7.6604	7.28122	7.76565		347945* / 288622*
	1	144792		1.68616	0.913033	1.14796	1.40762	2.69622		532411*
	1	144810	molecular_function_GO:0005524_ATP binding	7.98781	7.81558	8.38386	8.41042	8.92699		247517*
	1	144832		1.81311	0.668119	1.29866	0.710173	5.42522		307554*
	1	144874	molecular_function_GO:0003677_DNA binding	1.30976	0	0.685267	0.326537	2.06108		390979*
	1	144879		5.57664	6.16271	7.33264	7.29064	7.61034		499736*
	1	144889	molecular_function_GO:0008026_ATP-dependent helicase activity;molecular_function_GO:0005524_ATP binding;molecular_function_GO:0003676_nucleic acid binding	0.530071	0	0	0.817214	4.51866		486355*
	1	144936		3.21428	2.84439	3.30451	3.73747	5.74913		354183* / 327523*
	1	144993		0.799087	0	0.790772	0.593593	3.01185		null
	1	144998		0.799087	0	0	0.326537	4.87828		473205*
	1	145066		1.75061	0	0.888305	1.10098	4.60662		248762
	1	145083		4.40987	4.52832	6.0853	5.87024	8.20135		566345
	1	145144	cellular_component_GO:0016021_integral to membrane;molecular_function_GO:0015299_solute:hydrogen antiporter activity;biological_process_GO:0006885_regulation of pH	0.799087	0	0.313826	0.918386	6.45174		329080*
	1	145145		0.530071	0.913033	0.572405	1.10098	5.54588		489923*
	1	145184		0.916859	0.668119	1.29807	1.54003	5.23389		249180*
	1	145199	molecular_function_GO:0016887_ATPase activity;molecular_function_GO:0005524_ATP binding	1.30976	0	0.313826	0	2.66357		341522*
	1	145215		1.61824	0	0.448901	0.326537	6.30945		524811* / 564905*
	1	145246		1.39287	0.668119	0	1.10098	3.64824		528158*
	1	145319	biological_process_GO:0006164_purine nucleotide biosynthesis;molecular_function_GO:0004643_phosphoribosylaminoimidazolecarboxamide formyltransferase activity;molecular_function_GO:0003937_IMP cyclohydrolase activity	4.20547	3.53568	4.34625	4.3548	6.05788		546417*
	1	145322		1.68616	0.913033	1.55876	1.10098	5.4492		284177*
	1	145325		0.67084	1.30568	4.36338	4.42492	5.89956		254225*
	1	145336	molecular_function_GO:0005524_ATP binding	5.40105	4.76538	5.19054	5.58688	6.32771		359708*
	1	145369	cellular_component_GO:0016020_membrane;biological_process_GO:0006810_transport;molecular_function_GO:0005215_transporter activity;molecular_function_GO:0004872_receptor activity;molecular_function_GO:0005524_ATP binding;molecular_function_GO:0016887_ATPase activity;molecular_function_GO:0017111_nucleoside-triphosphatase activity;molecular_function_GO:0000166_nucleotide binding	6.09333	4.41339	5.84089	4.21374	10.4149		566110*
	1	145385		3.32495	2.43696	2.79909	2.0635	6.19486		null
	1	145396	molecular_function_GO:0008270_zinc ion binding	3.63052	1.4678	3.59335	4.53978	5.5724		349019*
	1	145397	molecular_function_GO:0005524_ATP binding;molecular_function_GO:0005554_molecular function unknown	3.40762	2.84439	2.17887	3.30801	5.74526		349019*
	1	145418	cellular_component_GO:0016020_membrane;biological_process_GO:0006810_transport;molecular_function_GO:0005215_transporter activity;molecular_function_GO:0004872_receptor activity;molecular_function_GO:0005524_ATP binding;molecular_function_GO:0016887_ATPase activity;molecular_function_GO:0017111_nucleoside-triphosphatase activity;molecular_function_GO:0000166_nucleotide binding	0.374066	0.668119	3.92903	2.51273	7.13402		566115*
	1	145423		0.530071	0	0.790772	1.54003	1.78743		260631
	1	145443		0.669934	0	2.29072	2.10668	2.41332		307152*
	1	145459		3.38736	1.4678	2.21723	2.82883	6.33803		null
	1	145462	cellular_component_GO:0016020_membrane;biological_process_GO:0006865_amino acid transport;molecular_function_GO:0005279_amino acid-polyamine transporter activity	0.799087	0.668119	0.790772	1.01293	4.20555		335855*
	1	145527		0.530071	0.668119	0.888305	0.710173	3.06281		442904*
	1	145531		1.92903	2.51324	2.63923	3.23189	6.23955		324719*
	1	145548	molecular_function_GO:0005524_ATP binding	2.66061	1.61353	1.14796	3.84358	8.86095		418477*
	1	145587		2.62644	0	3.53381	3.48233	6.79681		356124*
	1	145601	biological_process_GO:0007242_intracellular signaling cascade	1.61824	0.913033	2.55238	1.33743	5.8318		284207*
	1	145614	molecular_function_GO:0005524_ATP binding	0.798258	1.30568	3.50322	5.22416	6.47533		418477*
	1	145624	biological_process_GO:0006633_fatty acid biosynthesis;cellular_component_GO:0005835_fatty acid synthase complex;molecular_function_GO:0004312_fatty-acid synthase activity	0.374066	0	0.685267	0.710173	3.50906		339257*
	1	145635		0.374066	0	0.790772	1.18396	1.28865		312101
	1	155261		0.669934	0	1.6731	2.41251	4.08823		471728*
	1	155277		1.68661	0	0.980391	1.10098	2.93225		321166*
	1	155320		5.34961	5.13517	5.17117	5.55213	7.5089		491157*
	1	155324		1.61824	0.668119	1.49774	0.918386	2.81906		496573*
	1	155338	biological_process_GO:0016567_protein ubiquitination;molecular_function_GO:0008270_zinc ion binding;molecular_function_GO:0004842_ubiquitin-protein ligase activity;cellular_component_GO:0000151_ubiquitin ligase complex	6.0871	5.8008	5.71628	6.70793	7.25883		352068
	1	155375	biological_process_GO:0006355_regulation of transcription, DNA-dependent;molecular_function_GO:0003677_DNA binding	0.669934	0	0.572405	0	1.44943		461463*
	1	155429	biological_process_GO:0008652_amino acid biosynthesis;molecular_function_GO:0004072_aspartate kinase activity;molecular_function_GO:0016597_amino acid binding;biological_process_GO:0008152_metabolism	3.11902	1.46832	2.13914	2.37823	5.75296		440123* / 347295*
	1	155501	molecular_function_GO:0003676_nucleic acid binding;biological_process_GO:0006350_transcription;molecular_function_GO:0004652_polynucleotide adenylyltransferase activity	0.799087	0.668119	1.49774	1.82538	3.37504		442904*
	1	155550	biological_process_GO:0016567_protein ubiquitination;molecular_function_GO:0008270_zinc ion binding;molecular_function_GO:0004842_ubiquitin-protein ligase activity;cellular_component_GO:0000151_ubiquitin ligase complex	1.22095	1.30568	0.888305	1.33685	3.90593		438975*
	1	155557	cellular_component_GO:0016020_membrane;biological_process_GO:0006813_potassium ion transport;molecular_function_GO:0005267_potassium channel activity	0.916859	1.4678	1.77947	2.51273	3.45286		491245
	1	155586	biological_process_GO:0006915_apoptosis;cellular_component_GO:0005737_cytoplasm	1.39287	1.12234	0.685267	1.40762	3.08729		331229*
	1	155604		1.81311	1.4678	2.05728	2.34199	2.66357		360489
	1	155624	molecular_function_GO:0005524_ATP binding	1.61824	1.123	1.14861	1.18333	5.32499		544993*
	1	155628	biological_process_GO:0006512_ubiquitin cycle;biological_process_GO:0006464_protein modification;cellular_component_GO:0005622_intracellular;molecular_function_GO:0004842_ubiquitin-protein ligase activity;molecular_function_GO:0018169_ribosomal S6-glutamic acid ligase activity;molecular_function_GO:0016881_acid-amino acid ligase activity;molecular_function_GO:0008766_UDP-N-acetylmuramoylalanyl-D-…	1.02503	0	0.313826	0.326537	1.66129		560031*
	1	155637	biological_process_GO:0008380_RNA splicing;molecular_function_GO:0003847_1-alkyl-2-acetylglycerophosphocholine esterase activity	3.14339	2.08338	2.21661	2.41278	3.58027		314758
	1	155644		0.374066	0	1.77905	1.4756	5.11877		351187*
	1	155682		3.06901	3.38114	4.01828	3.97783	4.19417		297483*
	1	155701	molecular_function_GO:0016773_phosphotransferase activity, alcohol group as acceptor;molecular_function_GO:0004428_inositol or phosphatidylinositol kinase activity;molecular_function_GO:0016303_phosphatidylinositol 3-kinase activity;cellular_component_GO:0005942_phosphoinositide 3-kinase complex;molecular_function_GO:0015073_phosphatidylinositol 3-kinase, class I, regulator activity;molecular_fun…	3.79338	3.64143	4.80741	4.52388	5.96102		354120*
	1	155731	biological_process_GO:0006396_RNA processing;cellular_component_GO:0005622_intracellular	1.61871	1.30568	0.685267	1.47508	5.43959		555864*
	1	155793	biological_process_GO:0008654_phospholipid biosynthesis;molecular_function_GO:0005524_ATP binding;molecular_function_GO:0005525_GTP binding;molecular_function_GO:0004307_ethanolaminephosphotransferase activity	3.63064	2.58592	4.11253	3.95429	6.41077		312474* / 354159*
	1	155800		2.23174	2.27113	1.49774	2.3051	4.01284		499042* / 440479*
	1	155830		1.12631	0	0.448901	1.01293	2.24762		484946
	1	155833	molecular_function_GO:0003847_1-alkyl-2-acetylglycerophosphocholine esterase activity	1.47249	0	2.0993	1.33685	2.33285		483561
	1	155899		4.66653	4.26671	7.67334	7.73156	8.57699		353863
	1	155903		2.36205	1.123	1.36793	1.33743	6.33289		255032
	1	155908	cellular_component_GO:0005634_nucleus;molecular_function_GO:0003677_DNA binding	1.47249	1.30568	2.9201	2.72181	3.681		null
	1	155919	molecular_function_GO:0005524_ATP binding	3.34596	2.18015	4.20124	4.38156	5.98425		556290*
	1	155925		0.374066	0	0.685267	0.326537	2.11003		480370*
	1	155926		2.78973	2.08338	2.01471	3.02201	4.82064		556263
	1	155937		3.95327	2.35643	2.05762	2.69377	5.94755		295931* / 480274*
	1	155938	molecular_function_GO:0005198_structural molecule activity	4.13439	3.8024	5.34095	6.01056	8.57426		353841
	1	155950	biological_process_GO:0016567_protein ubiquitination;molecular_function_GO:0008270_zinc ion binding;molecular_function_GO:0004842_ubiquitin-protein ligase activity;cellular_component_GO:0000151_ubiquitin ligase complex	1.47249	1.46832	0.980391	1.54003	3.18206		null
	1	156070	molecular_function_GO:0008270_zinc ion binding;molecular_function_GO:0005524_ATP binding	0.916094	0	0.313826	1.01221	3.47197		508901*
	1	156076		2.59144	0.668119	2.91991	1.66129	7.19493		447412*
	1	156086	molecular_function_GO:0005554_molecular function unknown	6.37358	5.31654	6.28079	5.22416	9.70717		354828
	1	156089		1.22095	1.30568	0.888305	1.6017	2.06108		354827
	1	156091		0.374066	0	0.685267	1.40817	2.69599		315971*
	1	156104	molecular_function_GO:0008270_zinc ion binding;molecular_function_GO:0016308_1-phosphatidylinositol-4-phosphate 5-kinase activity;molecular_function_GO:0004431_1-phosphatidylinositol-4-phosphate kinase	1.75104	0	0	0.817214	2.98605		315958
	1	156118		1.31034	1.74631	1.6173	1.26243	5.00679		314954*
	1	156119	molecular_function_GO:0008415_acyltransferase activity;biological_process_GO:0008152_metabolism;molecular_function_GO:0008408_3'-5' exonuclease activity;cellular_component_GO:0005622_intracellular;molecular_function_GO:0003676_nucleic acid binding	4.75622	3.83248	4.01828	4.20367	6.88918		498758* / 560259*
	1	156128		1.68616	2.35643	2.69443	3.7915	4.92015		503160
	1	156147	biological_process_GO:0009401_phosphoenolpyruvate-dependent sugar phosphotransferase system;biological_process_GO:0006810_transport;molecular_function_GO:0005351_sugar porter activity	4.69159	4.10341	4.78225	5.40395	6.10398		null
	1	156153		5.44573	5.00894	4.95056	5.59069	6.31208		354620
	1	156200		5.18931	4.89942	5.05983	5.25331	6.27227		500996
	1	156233	biological_process_GO:0007242_intracellular signaling cascade	2.4813	0	0.448901	0.918386	4.64039		354029
	1	156275	biological_process_GO:0006413_translational initiation;molecular_function_GO:0003743_translation initiation factor activity;molecular_function_GO:0003723_RNA binding	4.07219	3.57168	4.39712	4.26221	5.46813		354005*
	1	156283		1.02503	0	2.01436	1.54003	2.72792		296735*
	1	156294	molecular_function_GO:0005524_ATP binding	5.05463	5.2951	6.4287	6.75626	8.38745		518854*
	1	156324	cellular_component_GO:0016020_membrane;biological_process_GO:0006810_transport;molecular_function_GO:0005215_transporter activity;molecular_function_GO:0004872_receptor activity	2.13783	0	0.313826	0.326537	2.8482		520277*
	1	156337	cellular_component_GO:0016020_membrane	0.916094	0	2.13947	2.54449	6.20895		299227
	1	156338	cellular_component_GO:0016020_membrane	1.68572	2.08304	1.14796	2.66494	3.47184		488117
	1	156345	molecular_function_GO:0042626_ATPase activity, coupled to transmembrane movement of substances;cellular_component_GO:0016021_integral to membrane;biological_process_GO:0006810_transport;molecular_function_GO:0005524_ATP binding;molecular_function_GO:0016887_ATPase activity;molecular_function_GO:0017111_nucleoside-triphosphatase activity;molecular_function_GO:0000166_nucleotide binding	2.03773	0.913033	0.313826	1.33685	5.12482		493982* / 492973*
	1	156350		1.75104	1.97929	2.39424	2.57555	4.19424		491195*
	1	156355	cellular_component_GO:0016020_membrane;biological_process_GO:0006810_transport;molecular_function_GO:0005488_binding	0.374066	0.668119	0.790772	0.818032	2.52582		557575* / 354404*
	1	156359	molecular_function_GO:0004339_glucan 1,4-alpha-glucosidase activity	5.25225	5.24001	5.01712	5.31459	6.32251		285629
	1	156374	molecular_function_GO:0046941_azetidine-2-carboxylic acid acetyltransferase activity;molecular_function_GO:0019707_protein-cysteine S-acyltransferase activity;molecular_function_GO:0019706_protein-cysteine S-palmitoleyltransferase activity;molecular_function_GO:0019705_protein-cysteine S-myristoyltransferase activity;molecular_function_GO:0019186_acyl-CoA N-acyltransferase activity;molecular_func…	4.4495	4.87066	6.21146	6.0078	6.5054		313771
	1	156393		2.55582	2.72072	3.33942	3.44903	6.47531		329641
	1	156475	molecular_function_GO:0005509_calcium ion binding;molecular_function_GO:0042557_eukaryotic elongation factor-2 kinase activator activity;molecular_function_GO:0042556_eukaryotic elongation factor-2 kinase regulator activity;molecular_function_GO:0035004_phosphoinositide 3-kinase activity;molecular_function_GO:0019914_cyclin-dependent protein kinase activating kinase regulator activity;molecular_f…	0.916094	0	1.14796	0.466758	4.7833		319692* / 319693*
	1	156476	molecular_function_GO:0005524_ATP binding	2.55582	0.913033	1.14796	1.47612	5.16595		289065*
	1	156487	biological_process_GO:0006412_protein biosynthesis;cellular_component_GO:0005840_ribosome;cellular_component_GO:0005622_intracellular;molecular_function_GO:0003735_structural constituent of ribosome	4.22828	4.24443	4.08185	4.65352	7.33038		246491
	1	156567		0.669934	0	0.888305	0.326537	1.59407		347610*
	1	156571	cellular_component_GO:0016020_membrane;biological_process_GO:0006813_potassium ion transport;molecular_function_GO:0005267_potassium channel activity;cellular_component_GO:0008076_voltage-gated potassium channel complex;molecular_function_GO:0005249_voltage-gated potassium channel activity;biological_process_GO:0006812_cation transport;molecular_function_GO:0005261_cation channel activity;biologi…	1.39342	0	1.72727	2.48027	2.72792		563773
	1	156599		3.11919	3.01132	3.13504	3.51488	5.59837		317863*
	1	156609	molecular_function_GO:0046873_metal ion transporter activity;biological_process_GO:0030001_metal ion transport;cellular_component_GO:0016020_membrane	4.58898	4.45273	6.94962	6.4595	7.35218		490297* / 558319*
	1	156611		4.22836	3.8023	4.46212	4.66806	4.86409		350421*
	1	156643		1.02503	0	0	0.466758	3.94692		510777*
	1	156678		3.42761	1.46832	1.49774	1.4756	5.74526		510776*
	1	156743		1.39342	1.30568	1.77905	1.97269	4.42492		487598*
	1	156756		0.530071	0	1.72683	1.60075	3.03738		556960*
	1	156815	molecular_function_GO:0008026_ATP-dependent helicase activity;molecular_function_GO:0005524_ATP binding;molecular_function_GO:0003676_nucleic acid binding;molecular_function_GO:0004386_helicase activity	1.54696	0.913033	1.36849	1.40762	4.87828		258291
	1	156849	biological_process_GO:0008033_tRNA processing;molecular_function_GO:0004540_ribonuclease activity;molecular_function_GO:0016491_oxidoreductase activity;cellular_component_GO:0016020_membrane;biological_process_GO:0006118_electron transport	2.8502	2.35643	2.32596	2.48001	4.82792		470590*
	1	156923	molecular_function_GO:0003677_DNA binding	3.23695	2.35671	2.45969	2.57555	3.49031		361866*
	1	156948		0.530071	0.913033	1.67356	2.60597	3.22712		258978
	1	156975	molecular_function_GO:0008757_S-adenosylmethionine-dependent methyltransferase activity	0.374066	0	0.313826	0	3.64812		359407*
	1	156980		5.60763	4.50976	5.69947	5.00171	6.61347		311765
	1	157016		1.22095	0	0.313826	0.918386	3.45299		471075
	1	157020		4.77189	3.49851	3.74491	4.40762	5.36079		378845* / 537581*
	1	157039	biological_process_GO:0006310_DNA recombination;biological_process_GO:0006281_DNA repair;biological_process_GO:0006260_DNA replication;molecular_function_GO:0005524_ATP binding;molecular_function_GO:0003910_DNA ligase (ATP) activity	1.12631	1.4678	0.685267	1.26183	3.74438		284249
	1	157043		2.51904	0	0.790772	1.71809	4.52757		461336*
	1	157114		3.16752	3.20805	3.07382	3.41508	4.12433		475913* / 309936*
	1	157123	molecular_function_GO:0005515_protein binding	0.530071	0	0.313826	0.710173	2.15704		472124*
	1	157151	molecular_function_GO:0005524_ATP binding;biological_process_GO:0051276_chromosome organization and biogenesis;cellular_component_GO:0005694_chromosome	4.82553	4.63465	6.24884	5.7995	6.02634		null
	1	157171	biological_process_GO:0006468_protein amino acid phosphorylation;molecular_function_GO:0005524_ATP binding;molecular_function_GO:0004672_protein kinase activity;molecular_function_GO:0004674_protein serine/threonine kinase activity;molecular_function_GO:0004713_protein-tyrosine kinase activity;biological_process_GO:0007242_intracellular signaling cascade;molecular_function_GO:0042557_eukaryotic e…	2.72683	1.4678	3.89394	3.98932	6.09788		561119
	1	157214	biological_process_GO:0006508_proteolysis and peptidolysis;molecular_function_GO:0004222_metalloendopeptidase activity;molecular_function_GO:0008270_zinc ion binding;molecular_function_GO:0008237_metallopeptidase activity;molecular_function_GO:0004243_mitochondrial intermediate peptidase activity	2.08848	1.97966	2.13947	2.01935	4.90631		528595* / 565255*
	1	157235	molecular_function_GO:0016491_oxidoreductase activity;biological_process_GO:0006118_electron transport;molecular_function_GO:0003884_D-amino-acid oxidase activity	1.22033	0	0	0.326537	2.01042		319218
	1	157237		1.22095	0.668119	3.42358	3.85639	4.35544		565325
	1	157253	biological_process_GO:0006468_protein amino acid phosphorylation;molecular_function_GO:0005524_ATP binding;molecular_function_GO:0004672_protein kinase activity	2.44281	1.74631	1.77947	2.01899	3.06281		483181*
	1	157341	molecular_function_GO:0005509_calcium ion binding	2.44228	1.4678	2.39424	2.44679	3.90593		254709
	1	157380		2.69421	0	0.888305	1.66084	4.83527		500623*
	1	157385		1.30976	0	0	0.466758	2.33285		300566
	1	157407		1.61824	0	0.448901	1.77273	4.5894		498577*
	1	157435		1.68661	1.8675	1.87814	2.41278	3.33414		469567* / 476318*
	1	157490	molecular_function_GO:0005524_ATP binding	3.04369	2.65489	4.73026	5.25335	6.03903		348519* / 532801*
	1	157491	molecular_function_GO:0003676_nucleic acid binding	4.00746	3.49851	4.9619	4.57101	5.00032		362482*
	1	157508	cellular_component_GO:0016021_integral to membrane;molecular_function_GO:0015385_sodium:hydrogen antiporter activity;biological_process_GO:0006885_regulation of pH;biological_process_GO:0006814_sodium ion transport	3.96698	3.74006	4.12284	4.30925	6.09187		533123* / 532741*
	1	157538		3.23695	3.0115	3.15478	3.06661	4.03844		463202*
	1	157561		1.12631	0.668119	0.313826	1.10098	3.18206		554112*
	1	157604		2.93603	2.51324	2.58183	2.3774	4.32467		489722* / 490822*
	1	157622	biological_process_GO:0006508_proteolysis and peptidolysis;molecular_function_GO:0004197_cysteine-type endopeptidase activity;cellular_component_GO:0005856_cytoskeleton;cellular_component_GO:0016459_myosin;molecular_function_GO:0005524_ATP binding;molecular_function_GO:0003774_motor activity	4.27322	3.49851	5.59443	5.23389	5.28281		561276
	1	157634		1.54696	0	0.313826	0.918386	3.27098		561228*
	1	157648		3.46663	3.16124	4.20116	4.33693	4.33485		346574
	1	157690		5.15983	3.91915	4.46218	4.5787	5.74136		289040*
	1	157709	molecular_function_GO:0005554_molecular function unknown	2.59144	1.4678	3.50322	2.66494	3.89191		559695
	1	157753	molecular_function_GO:0008757_S-adenosylmethionine-dependent methyltransferase activity;biological_process_GO:0005975_carbohydrate metabolism;biological_process_GO:0006464_protein modification;molecular_function_GO:0004719_protein-L-isoaspartate (D-aspartate) O-methyltransferase activity;biological_process_GO:0006468_protein amino acid phosphorylation;molecular_function_GO:0005524_ATP binding;mol…	3.52356	2.18015	3.45602	3.94223	4.81332		513603* / 547361*
	1	157764		0.530071	0	0	0.326537	1.28806		511427*
	1	157769		0.67084	0	2.17856	2.7761	6.81168		513204
	1	157816	biological_process_GO:0006512_ubiquitin cycle;biological_process_GO:0006464_protein modification;molecular_function_GO:0004840_ubiquitin conjugating enzyme activity;molecular_function_GO:0004842_ubiquitin-protein ligase activity	1.98441	1.614	1.87814	2.10702	3.63145		493845
	1	157822		0.374066	0	0.685267	1.1003	3.01185		490643*
	1	157826	biological_process_GO:0006468_protein amino acid phosphorylation;molecular_function_GO:0005524_ATP binding;molecular_function_GO:0004672_protein kinase activity;molecular_function_GO:0004674_protein serine/threonine kinase activity;molecular_function_GO:0042557_eukaryotic elongation factor-2 kinase activator activity;molecular_function_GO:0042556_eukaryotic elongation factor-2 kinase regulator ac…	1.75104	2.08338	0.313826	2.60621	6.32249		565808* / 341096*
	1	157827		3.96708	1.4678	5.07549	5.66129	9.11808		529965*
	1	157841		0.67084	0.668119	0.685267	0.710173	2.75873		488903*
	1	157884	molecular_function_GO:0016747_transferase activity, transferring groups other than amino-acyl groups	3.30334	2.65489	4.69008	6.33999	6.26416		555442* / 486377*
	1	157973		1.98441	1.12234	2.66721	2.90439	3.41454		321625*
	1	158011		3.44718	1.4678	2.89666	3.08848	5.08861		531392* / 532358*
	1	158025	molecular_function_GO:0008270_zinc ion binding;cellular_component_GO:0005634_nucleus;molecular_function_GO:0003676_nucleic acid binding	6.31047	6.08975	6.61924	6.01062	8.09427		352669*
	1	158029	molecular_function_GO:0005524_ATP binding;molecular_function_GO:0005525_GTP binding;biological_process_GO:0006886_intracellular protein transport	4.15834	3.8023	5.27452	4.92514	4.98067		339066* / 318628* / 525925* / 434854* / 428566*
	1	158092	cellular_component_GO:0005634_nucleus;biological_process_GO:0000074_regulation of cell cycle	0.799087	0.668119	0.313826	0.592636	5.15429		311116
	1	158138	molecular_function_GO:0008605_protein kinase CK2 regulator activity;cellular_component_GO:0005956_protein kinase CK2 complex;molecular_function_GO:0008603_cAMP-dependent protein kinase regulator activity;cellular_component_GO:0005952_cAMP-dependent protein kinase complex;molecular_function_GO:0004691_cAMP-dependent protein kinase activity;molecular_function_GO:0004682_protein kinase CK2 activity;…	3.04352	2.18015	2.55213	3.44917	5.61971		288563*
	1	158167	biological_process_GO:0006468_protein amino acid phosphorylation;molecular_function_GO:0005524_ATP binding;molecular_function_GO:0004672_protein kinase activity;molecular_function_GO:0004713_protein-tyrosine kinase activity;molecular_function_GO:0004674_protein serine/threonine kinase activity;molecular_function_GO:0042557_eukaryotic elongation factor-2 kinase activator activity;molecular_functio…	5.00234	4.7177	5.75902	5.72857	5.86787		524537* / 525160*
	1	158232		2.66061	1.4678	1.6731	1.18396	4.59813		509438*
	1	158249	molecular_function_GO:0003676_nucleic acid binding	3.46663	2.95773	3.51854	3.84358	5.36587		477411* / 476500* / 470892*
	1	158259		1.02574	0.668119	2.32596	2.41251	5.17748		474559*
	1	158285		3.2371	2.51349	3.21272	3.08831	4.36555		320063
	1	158329		0.374066	0	0.448901	0	1.28806		null
	1	158423	molecular_function_GO:0008270_zinc ion binding;cellular_component_GO:0005634_nucleus;molecular_function_GO:0003676_nucleic acid binding;biological_process_GO:0006350_transcription;molecular_function_GO:0003899_DNA-directed RNA polymerase activity;molecular_function_GO:0003677_DNA binding	3.16752	2.90207	2.89647	3.19235	6.61558		554736* / 554737*
	1	158428		3.68134	2.08338	3.40722	2.77631	4.07596		479998* / 484633*
	1	158444		4.46891	2.43696	3.13504	3.49876	5.72963		467820
	1	158446		0.916094	0.913033	0	1.01293	2.78931		255250
	1	158475	molecular_function_GO:0008757_S-adenosylmethionine-dependent methyltransferase activity;molecular_function_GO:0008168_methyltransferase activity	3.52331	3.67514	4.2201	4.6824	5.84992		342126*
	1	158518		3.21428	2.43696	5.26544	3.95429	5.06393		476964* / 308854*
	1	158537		0.916094	0	0	1.18396	3.24945		534693*
	1	158547	cellular_component_GO:0005622_intracellular;molecular_function_GO:0004527_exonuclease activity	0.374066	0	0	0.326537	5.00032		534662*
	1	158561	molecular_function_GO:0008026_ATP-dependent helicase activity;molecular_function_GO:0005524_ATP binding;molecular_function_GO:0003676_nucleic acid binding;molecular_function_GO:0004386_helicase activity	3.38722	0.668119	1.43403	1.77231	5.67773		510256* / 509429*
	1	158630	biological_process_GO:0006355_regulation of transcription, DNA-dependent;molecular_function_GO:0003677_DNA binding;molecular_function_GO:0008270_zinc ion binding	2.96403	0.668119	1.77905	1.66084	5.31452		351727*
	1	158655		6.43156	5.15914	5.81304	5.3688	7.93422		313662*
	1	158682	biological_process_GO:0006418_tRNA aminoacylation for protein translation;molecular_function_GO:0005524_ATP binding;molecular_function_GO:0004812_tRNA ligase activity;biological_process_GO:0006431_methionyl-tRNA aminoacylation;molecular_function_GO:0004825_methionine-tRNA ligase activity;molecular_function_GO:0000049_tRNA binding	6.35285	5.40942	5.79106	5.91349	8.69866		250104
	1	158721		1.39342	1.30568	1.97049	2.41251	2.75873		499897*
	1	158750	cellular_component_GO:0016020_membrane;biological_process_GO:0006810_transport;molecular_function_GO:0005488_binding;cellular_component_GO:0005743_mitochondrial inner membrane	1.68616	0.668119	0.980391	2.0635	4.08814		354793
	1	158771	biological_process_GO:0006508_proteolysis and peptidolysis;molecular_function_GO:0004197_cysteine-type endopeptidase activity;molecular_function_GO:0008234_cysteine-type peptidase activity;molecular_function_GO:0016946_cathepsin F activity	0.374066	0	0.572405	2.30539	3.76001		326793* / 478113*
	1	158774		1.92979	0.668119	0.572405	0.466758	5.39585		352029
	1	158865	biological_process_GO:0007186_G-protein coupled receptor protein signaling pathway;cellular_component_GO:0005834_heterotrimeric G-protein complex;molecular_function_GO:0004871_signal transducer activity	1.8127	1.30568	2.36065	2.01899	4.60662		469749
	1	158915	molecular_function_GO:0003824_catalytic activity;molecular_function_GO:0019909_[pyruvate dehydrogenase (lipoamide)] phosphatase regulator activity;molecular_function_GO:0004741_[pyruvate dehydrogenase (lipoamide)] phosphatase activity	3.52331	2.43723	4.06091	4.20359	7.1921		351006
	1	158969	biological_process_GO:0006508_proteolysis and peptidolysis;molecular_function_GO:0004190_aspartic-type endopeptidase activity;molecular_function_GO:0042500_aspartic endopeptidase activity, intramembrane cleaving;molecular_function_GO:0042499_signal peptide peptidase activity;molecular_function_GO:0009049_aspartic-type signal peptidase activity	2.99095	2.43696	4.46225	4.77241	4.5456		479874*
	2	108194	molecular_function_GO:0008565_protein transporter activity;biological_process_GO:0006886_intracellular protein transport;biological_process_GO:0006606_protein-nucleus import	4.48807	2.78388	2.8488	2.9042	5.03245		350634*
	2	108202	biological_process_GO:0009058_biosynthesis;biological_process_GO:0009073_aromatic amino acid family biosynthesis;molecular_function_GO:0003849_3-deoxy-7-phosphoheptulonate synthase activity	4.21692	2.43696	2.32596	2.95252	3.82008		489637
	2	108302	molecular_function_GO:0005524_ATP binding;molecular_function_GO:0017111_nucleoside-triphosphatase activity;molecular_function_GO:0000166_nucleotide binding;biological_process_GO:0019538_protein metabolism;molecular_function_GO:0005515_protein binding	6.72367	3.86196	1.29807	3.27053	6.71796		558773
	2	108421	molecular_function_GO:0005554_molecular function unknown;molecular_function_GO:0016810_hydrolase activity, acting on carbon-nitrogen (but not peptide) bonds;biological_process_GO:0006807_nitrogen compound metabolism;molecular_function_GO:0047417_N-carbamoyl-D-amino acid hydrolase activity	7.03473	5.87502	5.64091	5.68647	6.9561		541353*
	2	108427		1.92941	0.668119	0	0.710173	2.06108		310914
	2	108453	biological_process_GO:0006432_phenylalanyl-tRNA aminoacylation;cellular_component_GO:0005737_cytoplasm;molecular_function_GO:0005524_ATP binding;molecular_function_GO:0004826_phenylalanine-tRNA ligase activity;cellular_component_GO:0009328_phenylalanine-tRNA ligase complex	4.3059	3.77146	3.17457	3.69566	5.03245		545525
	2	108508	molecular_function_GO:0016774_phosphotransferase activity, carboxyl group as acceptor;biological_process_GO:0016310_phosphorylation;molecular_function_GO:0016301_kinase activity;biological_process_GO:0008152_metabolism;cellular_component_GO:0005622_intracellular;biological_process_GO:0006082_organic acid metabolism;molecular_function_GO:0008776_acetate kinase activity	6.64058	4.35233	0.790772	2.26784	7.4789		559518
	2	108526	biological_process_GO:0009102_biotin biosynthesis;molecular_function_GO:0004076_biotin synthase activity;molecular_function_GO:0005506_iron ion binding;molecular_function_GO:0003824_catalytic activity	6.91255	5.97292	4.51696	5.85766	6.70403		526228
	2	108533	biological_process_GO:0050826_response to freezing;molecular_function_GO:0050825_ice binding;biological_process_GO:0042309_homoiothermy	8.74901	5.91076	4.81997	6.67237	8.93764		354038
	2	108573		7.84202	3.33985	0	1.40817	8.23904		520792*
	2	108588	cellular_component_GO:0030127_COPII vesicle coat;biological_process_GO:0006888_ER to Golgi transport;biological_process_GO:0006886_intracellular protein transport;molecular_function_GO:0005515_protein binding	4.84046	3.25323	0.313826	1.6017	5.00679		247465
	2	108604		3.19109	2.08338	0.313826	1.53953	3.49044		285673*
	2	108616	molecular_function_GO:0005515_protein binding	4.58904	3.38114	0.980391	2.14893	5.10677		341437*
	2	108617	molecular_function_GO:0008743_L-threonine 3-dehydrogenase activity	6.73769	5.00899	2.6107	5.3733	9.21335		246627
	2	108627	molecular_function_GO:0008237_metallopeptidase activity;biological_process_GO:0006508_proteolysis and peptidolysis;molecular_function_GO:0008777_acetylornithine deacetylase activity	3.76214	1.97929	0.685267	1.40762	4.68151		347379
	2	108663		6.56146	5.37914	2.69466	3.73736	7.27772		543238
	2	108683	biological_process_GO:0006118_electron transport;molecular_function_GO:0005506_iron ion binding;molecular_function_GO:0005489_electron transporter activity	8.45103	7.91041	7.02971	7.27058	8.26227		561933
	2	108688	molecular_function_GO:0004497_monooxygenase activity;biological_process_GO:0006725_aromatic compound metabolism;molecular_function_GO:0016491_oxidoreductase activity;biological_process_GO:0008152_metabolism;biological_process_GO:0006118_electron transport;molecular_function_GO:0019113_limonene monooxygenase activity;molecular_function_GO:0018657_toluene 3-monooxygenase activity;molecular_function…	5.09887	3.1614	2.55238	3.51475	6.36354		562005
	2	108716		3.99413	1.123	0.790772	0.818032	2.87676		321781
	2	108721	molecular_function_GO:0016491_oxidoreductase activity;biological_process_GO:0008152_metabolism;biological_process_GO:0006118_electron transport;biological_process_GO:0051341_regulation of oxidoreductase activity	5.64645	3.38114	0	0.818032	4.90636		554333
	2	108786	biological_process_GO:0006071_glycerol metabolism;molecular_function_GO:0004371_glycerone kinase activity	2.36205	1.30568	0	0.818032	2.87696		258915
	2	108794	molecular_function_GO:0008415_acyltransferase activity;biological_process_GO:0008152_metabolism;cellular_component_GO:0009354_dihydrolipoamide S-succinyltransferase complex;molecular_function_GO:0004149_dihydrolipoyllysine-residue succinyltransferase activity	6.42662	6.04542	5.74927	6.22695	6.99251		540021*
	2	108832	molecular_function_GO:0016847_1-aminocyclopropane-1-carboxylate synthase activity;biological_process_GO:0009058_biosynthesis;molecular_function_GO:0016769_transferase activity, transferring nitrogenous groups;molecular_function_GO:0046571_aspartate-2-keto-4-methylthiobutyrate transaminase activity;molecular_function_GO:0018719_6-aminohexanoate transaminase activity;molecular_function_GO:0008483_t…	3.34582	2.08338	1.43403	2.26754	4.77563		552309
	2	108856		5.80367	1.61353	0.313826	1.4756	4.36555		507404*
	2	108920	molecular_function_GO:0008757_S-adenosylmethionine-dependent methyltransferase activity;molecular_function_GO:0008168_methyltransferase activity;biological_process_GO:0009108_coenzyme biosynthesis;molecular_function_GO:0030792_methylarsonite methyltransferase activity;molecular_function_GO:0019702_protein-arginine N5-methyltransferase activity;molecular_function_GO:0018707_1-phenanthrol methyltra…	3.73042	1.614	0	1.18396	5.20594		null
	2	108972	molecular_function_GO:0005515_protein binding;cellular_component_GO:0005884_actin filament;molecular_function_GO:0005200_structural constituent of cytoskeleton;molecular_function_GO:0003774_motor activity	8.79441	7.43126	7.34997	7.10448	8.9885		532724
	2	108996	molecular_function_GO:0046961_hydrogen-transporting ATPase activity, rotational mechanism;molecular_function_GO:0046933_hydrogen-transporting ATP synthase activity, rotational mechanism;cellular_component_GO:0016469_proton-transporting two-sector ATPase complex;biological_process_GO:0015986_ATP synthesis coupled proton transport;molecular_function_GO:0005524_ATP binding;biological_process_GO:0006…	4.31658	1.614	0	0	3.59753		300022*
	2	109001	molecular_function_GO:0051287_NAD binding;biological_process_GO:0006096_glycolysis;molecular_function_GO:0004365_glyceraldehyde-3-phosphate dehydrogenase (phosphorylating) activity;molecular_function_GO:0008943_glyceraldehyde-3-phosphate dehydrogenase activity;biological_process_GO:0006006_glucose metabolism	11.1084	7.78895	2.29042	3.49876	11.2439		557387
	2	109002	molecular_function_GO:0051287_NAD binding;biological_process_GO:0006096_glycolysis;molecular_function_GO:0004365_glyceraldehyde-3-phosphate dehydrogenase (phosphorylating) activity;molecular_function_GO:0008943_glyceraldehyde-3-phosphate dehydrogenase activity;biological_process_GO:0006006_glucose metabolism	11.1133	7.78895	2.29042	3.49876	11.2477		354375
	2	109043	biological_process_GO:0008152_metabolism;molecular_function_GO:0003824_catalytic activity;biological_process_GO:0009082_branched chain family amino acid biosynthesis;molecular_function_GO:0004160_dihydroxy-acid dehydratase activity;molecular_function_GO:0008270_zinc ion binding;molecular_function_GO:0008237_metallopeptidase activity;biological_process_GO:0006508_proteolysis and peptidolysis	5.24108	2.72094	2.21692	2.44652	7.299		557322*
	2	109053	molecular_function_GO:0004419_hydroxymethylglutaryl-CoA lyase activity;molecular_function_GO:0003824_catalytic activity	2.9364	2.08338	1.06695	1.01293	3.03756		315765*
	2	109081	molecular_function_GO:0005524_ATP binding;molecular_function_GO:0016616_oxidoreductase activity, acting on the CH-OH group of donors, NAD or NADP as acceptor;biological_process_GO:0006564_L-serine biosynthesis;molecular_function_GO:0008720_D-lactate dehydrogenase activity	7.95809	4.60009	1.29866	1.1003	8.57154		502841
	2	109083	molecular_function_GO:0005524_ATP binding;molecular_function_GO:0016616_oxidoreductase activity, acting on the CH-OH group of donors, NAD or NADP as acceptor;biological_process_GO:0006564_L-serine biosynthesis;molecular_function_GO:0008720_D-lactate dehydrogenase activity	5.93845	2.18015	0	0.466758	5.45398		544729*
	2	109121	biological_process_GO:0006512_ubiquitin cycle;biological_process_GO:0006464_protein modification;cellular_component_GO:0005622_intracellular;molecular_function_GO:0004842_ubiquitin-protein ligase activity;molecular_function_GO:0018169_ribosomal S6-glutamic acid ligase activity;molecular_function_GO:0016881_acid-amino acid ligase activity;molecular_function_GO:0008766_UDP-N-acetylmuramoylalanyl-D-…	3.74642	2.43723	1.77947	2.01899	3.54498		529140*
	2	109125	molecular_function_GO:0016491_oxidoreductase activity;molecular_function_GO:0008270_zinc ion binding;molecular_function_GO:0004025_alcohol dehydrogenase activity, iron-dependent;molecular_function_GO:0004024_alcohol dehydrogenase activity, zinc-dependent;molecular_function_GO:0004023_alcohol dehydrogenase activity, metal ion-independent;molecular_function_GO:0004022_alcohol dehydrogenase activity	6.72364	3.94701	1.43456	4.52388	8.84475		null
	2	109127	molecular_function_GO:0016491_oxidoreductase activity;biological_process_GO:0006118_electron transport;biological_process_GO:0051341_regulation of oxidoreductase activity	2.78973	0.668119	0	0	4.3756		494386*
	2	109178	molecular_function_GO:0016491_oxidoreductase activity;biological_process_GO:0006118_electron transport;biological_process_GO:0051341_regulation of oxidoreductase activity	9.72281	5.83097	1.14796	3.36261	8.6289		286509
	2	109190	biological_process_GO:0009082_branched chain family amino acid biosynthesis;molecular_function_GO:0003984_acetolactate synthase activity	3.88294	1.4678	0	0.466758	5.2394		248814
	2	109222	biological_process_GO:0006520_amino acid metabolism;molecular_function_GO:0004123_cystathionine gamma-lyase activity	6.22466	3.86196	0	0	5.81711		299659
	2	109233	molecular_function_GO:0016491_oxidoreductase activity;biological_process_GO:0006118_electron transport;biological_process_GO:0051341_regulation of oxidoreductase activity	7.68399	3.25338	0.888305	1.92524	8.59755		251162* / 483387*
	2	109277	biological_process_GO:0006118_electron transport;molecular_function_GO:0004601_peroxidase activity	3.88284	0.913033	0	0	3.27098		493203
	2	109300		4.49755	2.58592	1.43456	1.6017	4.79831		305881*
	2	109339	molecular_function_GO:0005524_ATP binding;molecular_function_GO:0030170_pyridoxal phosphate binding;molecular_function_GO:0008483_transaminase activity;molecular_function_GO:0003867_4-aminobutyrate transaminase activity	7.828	5.17093	0.313826	2.34199	7.70611		561375 / 260724*
	2	109340	molecular_function_GO:0005524_ATP binding;molecular_function_GO:0030170_pyridoxal phosphate binding;molecular_function_GO:0008483_transaminase activity;molecular_function_GO:0003867_4-aminobutyrate transaminase activity	7.81575	5.17093	0.313826	2.34199	7.54165		260724 / 561375*
	2	109343	molecular_function_GO:0008270_zinc ion binding;cellular_component_GO:0005622_intracellular	4.07228	3.53556	2.52206	3.77831	5.2558		354798
	2	109369	biological_process_GO:0006096_glycolysis;molecular_function_GO:0004743_pyruvate kinase activity	8.46136	4.82645	2.42707	2.82883	9.74573		525100
	2	109378	molecular_function_GO:0016787_hydrolase activity;molecular_function_GO:0030357_protein phosphatase type 2B activity;cellular_component_GO:0017023_myosin phosphatase complex;molecular_function_GO:0017020_myosin phosphatase regulator activity;molecular_function_GO:0017018_myosin phosphatase activity;molecular_function_GO:0015071_protein phosphatase type 2C activity;molecular_function_GO:0008597_cal…	3.86819	2.51324	1.36793	1.77273	4.83522		297044
	2	109409		3.28155	1.4678	1.14796	1.40762	4.5186		351914
	2	109430	molecular_function_GO:0016491_oxidoreductase activity;biological_process_GO:0006118_electron transport;biological_process_GO:0051341_regulation of oxidoreductase activity	6.951	2.18015	0.313826	0	8.47251		507370
	2	109499	biological_process_GO:0006006_glucose metabolism;molecular_function_GO:0004345_glucose-6-phosphate 1-dehydrogenase activity	6.0871	3.53556	0	1.01221	6.32769		250961
	2	109506		5.79215	3.83238	0.790772	1.71809	6.46593		548883*
	2	109556	molecular_function_GO:0016491_oxidoreductase activity;biological_process_GO:0006118_electron transport;biological_process_GO:0051341_regulation of oxidoreductase activity	3.86819	0.668119	0	0	5.17756		505882
	2	109566	molecular_function_GO:0042578_phosphoric ester hydrolase activity;biological_process_GO:0005975_carbohydrate metabolism;molecular_function_GO:0042132_fructose-bisphosphatase activity	6.77713	5.64829	4.78225	4.71765	6.50996		354389
	2	109683	molecular_function_GO:0009374_biotin binding;molecular_function_GO:0005524_ATP binding;molecular_function_GO:0016874_ligase activity;biological_process_GO:0008152_metabolism;molecular_function_GO:0004485_methylcrotonoyl-CoA carboxylase activity	2.62644	1.30568	0	0.918386	3.61459		566334
	2	109711	molecular_function_GO:0016491_oxidoreductase activity;molecular_function_GO:0008270_zinc ion binding;molecular_function_GO:0004025_alcohol dehydrogenase activity, iron-dependent;molecular_function_GO:0004024_alcohol dehydrogenase activity, zinc-dependent;molecular_function_GO:0004023_alcohol dehydrogenase activity, metal ion-independent;molecular_function_GO:0004022_alcohol dehydrogenase activity	2.90824	0.913033	0	1.66129	3.93329		487842*
	2	110086	biological_process_GO:0006468_protein amino acid phosphorylation;molecular_function_GO:0005524_ATP binding;molecular_function_GO:0004672_protein kinase activity;molecular_function_GO:0004713_protein-tyrosine kinase activity;molecular_function_GO:0004674_protein serine/threonine kinase activity;molecular_function_GO:0042557_eukaryotic elongation factor-2 kinase activator activity;molecular_functio…	3.50475	2.35643	1.87814	1.71809	4.02565		475597*
	2	115499	molecular_function_GO:0016491_oxidoreductase activity;molecular_function_GO:0008270_zinc ion binding;molecular_function_GO:0004025_alcohol dehydrogenase activity, iron-dependent;molecular_function_GO:0004024_alcohol dehydrogenase activity, zinc-dependent;molecular_function_GO:0004023_alcohol dehydrogenase activity, metal ion-independent;molecular_function_GO:0004022_alcohol dehydrogenase activity	2.90824	0.913033	0	1.66129	3.93329		487842*
	2	115846		3.68134	1.12234	0.313826	0.466758	4.48188		484706*
	2	116388	biological_process_GO:0006614_SRP-dependent cotranslational protein-membrane targeting;cellular_component_GO:0005786_signal recognition particle (sensu Eukaryota);molecular_function_GO:0005525_GTP binding;molecular_function_GO:0003723_RNA binding;molecular_function_GO:0005524_ATP binding;molecular_function_GO:0017111_nucleoside-triphosphatase activity;molecular_function_GO:0000166_nucleotide bind…	6.10888	4.26664	4.07142	4.21366	6.27495		552205*
	2	117159	molecular_function_GO:0005524_ATP binding;molecular_function_GO:0016887_ATPase activity;molecular_function_GO:0017111_nucleoside-triphosphatase activity;molecular_function_GO:0000166_nucleotide binding	7.4515	3.16157	0	0	6.80983		326574*
	2	117821	molecular_function_GO:0005524_ATP binding;biological_process_GO:0007018_microtubule-based movement;cellular_component_GO:0005875_microtubule associated complex;molecular_function_GO:0003777_microtubule motor activity	1.81311	0.668119	0	0	1.37072		473388*
	2	118601	biological_process_GO:0006278_RNA-dependent DNA replication;molecular_function_GO:0003964_RNA-directed DNA polymerase activity;molecular_function_GO:0003723_RNA binding	2.69399	1.614	1.82944	1.66129	2.63041		null
	2	119674	cellular_component_GO:0016459_myosin;molecular_function_GO:0005524_ATP binding;molecular_function_GO:0003774_motor activity	2.44228	1.74631	1.43456	1.97306	2.48929		479774*
	2	121300	cellular_component_GO:0016020_membrane;biological_process_GO:0015992_proton transport;molecular_function_GO:0009678_hydrogen-translocating pyrophosphatase activity;molecular_function_GO:0004427_inorganic diphosphatase activity	3.34582	2.08338	0	0.326537	2.98623		297061*
	2	121394	molecular_function_GO:0016887_ATPase activity;molecular_function_GO:0005524_ATP binding	5.0287	3.77146	3.28659	3.73747	6.0485		522864*
	2	122568	molecular_function_GO:0004739_pyruvate dehydrogenase (acetyl-transferring) activity	8.52587	7.26176	6.76027	6.84672	9.35353		284579
	2	122623	biological_process_GO:0006468_protein amino acid phosphorylation;molecular_function_GO:0005524_ATP binding;molecular_function_GO:0004672_protein kinase activity;molecular_function_GO:0004713_protein-tyrosine kinase activity;molecular_function_GO:0004674_protein serine/threonine kinase activity;molecular_function_GO:0042557_eukaryotic elongation factor-2 kinase activator activity;molecular_functio…	2.7583	0.668119	0.313826	0	3.71315		566362*
	2	123392	molecular_function_GO:0005507_copper ion binding	4.64967	1.74631	1.36793	2.69377	4.35551		322923*
	2	125775	biological_process_GO:0006512_ubiquitin cycle;biological_process_GO:0006464_protein modification;cellular_component_GO:0005622_intracellular;molecular_function_GO:0004842_ubiquitin-protein ligase activity	3.77789	2.43723	1.77947	2.01899	3.59753		529140*
	2	126102		4.82553	1.4678	0	0	5.00032		353951* / 284911*
	2	127038		4.66659	4.24451	3.37393	3.81773	4.8497		553661
	2	127040	biological_process_GO:0006412_protein biosynthesis;cellular_component_GO:0005840_ribosome;cellular_component_GO:0005622_intracellular;molecular_function_GO:0003735_structural constituent of ribosome	12.398	11.9033	10.8685	11.5885	12.8103		320742
	2	127066	biological_process_GO:0009401_phosphoenolpyruvate-dependent sugar phosphotransferase system;molecular_function_GO:0005351_sugar porter activity	1.54696	0.913033	0	0.593593	1.59407		257507
	2	127266	molecular_function_GO:0005524_ATP binding;molecular_function_GO:0016887_ATPase activity;molecular_function_GO:0017111_nucleoside-triphosphatase activity;molecular_function_GO:0000166_nucleotide binding	3.66482	1.30568	1.14796	1.40762	3.22712		257344*
	2	127289	molecular_function_GO:0008270_zinc ion binding	3.38722	0.668119	0	0	2.29131		472975*
	2	127411		5.15979	3.46048	1.72727	2.74953	6.4205		343583
	2	127538		3.54176	1.74631	1.72727	2.26784	3.61459		496021
	2	127567	molecular_function_GO:0016491_oxidoreductase activity;molecular_function_GO:0008270_zinc ion binding;molecular_function_GO:0003960_NADPH:quinone reductase activity	2.03738	0.668119	0	0.919149	2.75894		313288
	2	127612	cellular_component_GO:0016021_integral to membrane	3.0944	1.30568	0.685267	0.818032	3.71315		496960
	2	127697	biological_process_GO:0006512_ubiquitin cycle;biological_process_GO:0006464_protein modification;cellular_component_GO:0005622_intracellular;molecular_function_GO:0004842_ubiquitin-protein ligase activity;molecular_function_GO:0018169_ribosomal S6-glutamic acid ligase activity;molecular_function_GO:0016881_acid-amino acid ligase activity;molecular_function_GO:0008766_UDP-N-acetylmuramoylalanyl-D-…	6.53869	5.46816	3.67785	5.20938	6.26418		354345*
	2	127729		3.16768	2.58592	1.06695	2.54449	4.44414		488392
	2	127931	cellular_component_GO:0016020_membrane;biological_process_GO:0008643_carbohydrate transport;molecular_function_GO:0005351_sugar porter activity;cellular_component_GO:0016021_integral to membrane;biological_process_GO:0006810_transport;molecular_function_GO:0005215_transporter activity	7.28367	1.12234	0	0.818032	4.24998		336177
	2	127932	cellular_component_GO:0016020_membrane;biological_process_GO:0008643_carbohydrate transport;molecular_function_GO:0005351_sugar porter activity;cellular_component_GO:0016021_integral to membrane;biological_process_GO:0006810_transport;molecular_function_GO:0005215_transporter activity	7.36096	1.12234	0	0.818032	5.13668		516351
	2	127950		4.39979	3.89084	2.9428	3.41508	4.53661		515087*
	2	127985		5.60324	3.33971	0	0	5.35071		562770*
	2	128098	molecular_function_GO:0008234_cysteine-type peptidase activity;biological_process_GO:0006508_proteolysis and peptidolysis;molecular_function_GO:0016946_cathepsin F activity;molecular_function_GO:0004197_cysteine-type endopeptidase activity	4.07219	3.0115	2.0993	3.36247	4.41508		562880*
	2	128164	molecular_function_GO:0008270_zinc ion binding;molecular_function_GO:0016308_1-phosphatidylinositol-4-phosphate 5-kinase activity;molecular_function_GO:0004431_1-phosphatidylinositol-4-phosphate kinase	4.94804	0	0	0.326537	3.68111		507138
	2	128168	molecular_function_GO:0016772_transferase activity, transferring phosphorus-containing groups;biological_process_GO:0016310_phosphorylation	3.06919	1.97929	0.448901	1.40817	4.10039		null
	2	128190	molecular_function_GO:0005524_ATP binding	3.04352	1.8675	1.06695	2.14861	2.8482		332983
	2	128195	biological_process_GO:0006566_threonine metabolism;molecular_function_GO:0005524_ATP binding;molecular_function_GO:0004413_homoserine kinase activity;biological_process_GO:0016310_phosphorylation;molecular_function_GO:0016301_kinase activity	5.08006	3.49851	2.82395	3.75125	6.09793		560889
	2	128309	molecular_function_GO:0003824_catalytic activity;biological_process_GO:0006596_polyamine biosynthesis;molecular_function_GO:0004586_ornithine decarboxylase activity	1.68616	0.668119	0	0.326537	1.90304		472318*
	2	128314		6.80221	5.50605	3.70509	5.24367	7.16335		538473*
	2	128316		5.80748	5.18269	4.6487	5.19948	6.77035		553488
	2	128325		2.7264	0.913033	0	0.710173	2.11003		466996*
	2	128396		5.5174	4.24443	2.55238	3.06661	6.23684		553407
	2	128425	cellular_component_GO:0008287_protein serine/threonine phosphatase complex;biological_process_GO:0006470_protein amino acid dephosphorylation;molecular_function_GO:0004722_protein serine/threonine phosphatase activity;molecular_function_GO:0003824_catalytic activity;molecular_function_GO:0030357_protein phosphatase type 2B activity;cellular_component_GO:0017023_myosin phosphatase complex;molecula…	2.03738	0	0	0.326537	1.84599		538348*
	2	128426		2.23143	1.4678	0.790772	2.01899	3.49044		264013
	2	128427	molecular_function_GO:0008270_zinc ion binding;cellular_component_GO:0005634_nucleus;molecular_function_GO:0003676_nucleic acid binding	1.75104	1.123	0	0.326537	2.01006		323720
	2	128450	molecular_function_GO:0005524_ATP binding;molecular_function_GO:0016491_oxidoreductase activity;biological_process_GO:0008152_metabolism;molecular_function_GO:0004316_3-oxoacyl-[acyl-carrier protein] reductase activity	3.16752	1.4678	0.448901	1.01221	4.27165		264095
	2	128553	biological_process_GO:0009094_L-phenylalanine biosynthesis;molecular_function_GO:0004664_prephenate dehydratase activity;molecular_function_GO:0005515_protein binding;cellular_component_GO:0005634_nucleus;molecular_function_GO:0003677_DNA binding;cellular_component_GO:0000775_chromosome, pericentric region	2.78973	1.61353	1.22527	2.06316	3.64812		491321
	2	128596		2.51929	0.668119	0.313826	1.18396	3.43389		491614*
	2	128696	molecular_function_GO:0008270_zinc ion binding;molecular_function_GO:0016308_1-phosphatidylinositol-4-phosphate 5-kinase activity;molecular_function_GO:0004431_1-phosphatidylinositol-4-phosphate kinase	3.61353	2.18015	1.6173	1.40817	4.41515		298516
	2	128723		3.04369	2.08304	1.97049	1.82538	2.87696		492447
	2	128740	biological_process_GO:0006355_regulation of transcription, DNA-dependent;cellular_component_GO:0005634_nucleus;molecular_function_GO:0003677_DNA binding	5.88894	4.74959	4.34625	5.18939	7.11613		350551
	2	128766		4.69983	3.83238	3.33942	3.23205	4.89234		328562
	2	128805	biological_process_GO:0008152_metabolism;molecular_function_GO:0003824_catalytic activity	4.73232	2.65489	0	0.710173	4.27172		354312*
	2	128854	molecular_function_GO:0042626_ATPase activity, coupled to transmembrane movement of substances;cellular_component_GO:0016021_integral to membrane;biological_process_GO:0006810_transport;molecular_function_GO:0005524_ATP binding;molecular_function_GO:0016887_ATPase activity;molecular_function_GO:0017111_nucleoside-triphosphatase activity;molecular_function_GO:0000166_nucleotide binding	2.18555	0.913033	0	0.466758	1.90304		501427*
	2	128916	molecular_function_GO:0008270_zinc ion binding;cellular_component_GO:0005634_nucleus;molecular_function_GO:0003676_nucleic acid binding	4.46878	0.668119	0	0.326537	3.8492		264405
	2	128950		6.56148	4.68504	2.52206	3.32639	6.03587		331188*
	2	129047	molecular_function_GO:0016491_oxidoreductase activity;biological_process_GO:0006118_electron transport;molecular_function_GO:0046592_polyamine oxidase activity	5.59887	4.26671	3.19377	3.30801	5.97099		559981*
	2	129066	molecular_function_GO:0016491_oxidoreductase activity;molecular_function_GO:0008336_gamma-butyrobetaine dioxygenase activity	1.92979	0.913033	0	0.326537	2.59646		360486
	2	129161	biological_process_GO:0006397_mRNA processing;biological_process_GO:0006370_mRNA capping;molecular_function_GO:0004484_mRNA guanylyltransferase activity	3.83885	2.18015	1.55876	1.97269	5.5325		498506*
	2	129198	molecular_function_GO:0005524_ATP binding;molecular_function_GO:0005198_structural molecule activity	7.71377	6.59041	4.64166	4.7791	7.51233		479939
	2	129208		3.88284	2.51324	2.05728	2.69354	4.7372		481428
	2	129275	cellular_component_GO:0016020_membrane;biological_process_GO:0006810_transport;molecular_function_GO:0005488_binding	3.06919	1.123	0	0	3.7289		354127*
	2	129295		2.7583	2.18015	1.29866	2.22928	3.43389		479825
	2	129377	biological_process_GO:0016567_protein ubiquitination;molecular_function_GO:0008270_zinc ion binding;molecular_function_GO:0004842_ubiquitin-protein ligase activity;cellular_component_GO:0000151_ubiquitin ligase complex	4.50691	4.0009	3.13504	3.65249	4.63198		327246* / 350301*
	2	129378		1.81311	0.913033	0.888305	1.33685	1.95791		null
	2	129391	molecular_function_GO:0046873_metal ion transporter activity;biological_process_GO:0030001_metal ion transport;cellular_component_GO:0016020_membrane;cellular_component_GO:0016021_integral to membrane;biological_process_GO:0006829_zinc ion transport;molecular_function_GO:0005385_zinc ion transporter activity	7.72088	1.4678	0.313826	0.818032	5.49608		327261
	2	129407	cellular_component_GO:0005622_intracellular;molecular_function_GO:0003725_double-stranded RNA binding	5.05467	2.72072	2.42734	3.02184	5.02609		478480* / 479053*
	2	129431	biological_process_GO:0006468_protein amino acid phosphorylation;molecular_function_GO:0005524_ATP binding;molecular_function_GO:0004672_protein kinase activity;molecular_function_GO:0004713_protein-tyrosine kinase activity;molecular_function_GO:0004674_protein serine/threonine kinase activity	5.74122	4.22188	2.36065	3.21226	5.73747		485327
	2	129478	cellular_component_GO:0016021_integral to membrane;biological_process_GO:0007186_G-protein coupled receptor protein signaling pathway;molecular_function_GO:0001584_rhodopsin-like receptor activity;molecular_function_GO:0005524_ATP binding;molecular_function_GO:0005509_calcium ion binding	7.25322	6.47107	5.69268	6.17712	7.33938		556029* / 443065* / 540988*
	2	129616	biological_process_GO:0006418_tRNA aminoacylation for protein translation;molecular_function_GO:0005524_ATP binding;molecular_function_GO:0004812_tRNA ligase activity;biological_process_GO:0006435_threonyl-tRNA aminoacylation;molecular_function_GO:0004829_threonine-tRNA ligase activity;biological_process_GO:0006412_protein biosynthesis	6.83995	5.95245	4.31136	5.67209	6.96778		551631 / 346310
	2	129649	biological_process_GO:0006508_proteolysis and peptidolysis;molecular_function_GO:0004197_cysteine-type endopeptidase activity;cellular_component_GO:0016020_membrane;biological_process_GO:0006810_transport;molecular_function_GO:0005215_transporter activity;molecular_function_GO:0005524_ATP binding;molecular_function_GO:0017111_nucleoside-triphosphatase activity;molecular_function_GO:0000166_nucleo…	2.75852	1.46832	0	0.818851	2.98568		535699* / 502426*
	2	129848	cellular_component_GO:0016020_membrane;biological_process_GO:0006810_transport;molecular_function_GO:0005488_binding;cellular_component_GO:0005743_mitochondrial inner membrane	5.95575	5.04797	4.34625	4.73844	5.85718		353869*
	2	129901	molecular_function_GO:0004667_prostaglandin-D synthase activity	5.98297	4.49102	3.40735	3.36247	5.89263		478522*
	2	129943	molecular_function_GO:0003676_nucleic acid binding	4.74028	3.89084	2.05728	3.34454	5.2394		556286
	2	130022		1.47249	0.668119	0.313826	0.326537	2.01006		484705*
	2	130023		5.21253	4.22188	3.03157	4.48349	5.74136		484533*
	2	130084	molecular_function_GO:0008757_S-adenosylmethionine-dependent methyltransferase activity;molecular_function_GO:0008234_cysteine-type peptidase activity;biological_process_GO:0006508_proteolysis and peptidolysis;biological_process_GO:0006464_protein modification;molecular_function_GO:0004719_protein-L-isoaspartate (D-aspartate) O-methyltransferase activity	4.73227	4.12788	3.19377	4.13225	5.64901		508417* / 504907*
	2	130184		1.75104	1.4678	0.313826	1.40762	2.66357		545501*
	2	130283	molecular_function_GO:0030523_dihydrolipoamide S-acyltransferase activity;cellular_component_GO:0009351_dihydrolipoamide S-acyltransferase complex;molecular_function_GO:0004742_dihydrolipoyllysine-residue acetyltransferase activity	7.75878	6.36686	5.55016	6.14631	7.89541		286394
	2	130302		3.80859	2.43696	1.06695	1.71809	4.62357		263156
	2	130369	biological_process_GO:0006418_tRNA aminoacylation for protein translation;molecular_function_GO:0005524_ATP binding;molecular_function_GO:0004812_tRNA ligase activity;biological_process_GO:0006436_tryptophanyl-tRNA aminoacylation;molecular_function_GO:0004830_tryptophan-tRNA ligase activity	6.37356	5.60532	4.96185	5.66491	6.90321		498780
	2	130421	molecular_function_GO:0000062_acyl-CoA binding	3.61318	1.8675	0	0	4.06359		314990*
	2	130452	molecular_function_GO:0016491_oxidoreductase activity;molecular_function_GO:0010181_FMN binding	6.34501	3.64143	2.98787	3.6526	7.0965		501475
	2	130491	biological_process_GO:0007040_lysosome organization and biogenesis;biological_process_GO:0006665_sphingolipid metabolism;cellular_component_GO:0005764_lysosome;molecular_function_GO:0004348_glucosylceramidase activity	2.87951	1.4678	1.22527	2.06385	3.89191		499847*
	2	130496	biological_process_GO:0007040_lysosome organization and biogenesis;biological_process_GO:0006665_sphingolipid metabolism;cellular_component_GO:0005764_lysosome;molecular_function_GO:0004348_glucosylceramidase activity	2.59168	1.12234	0	0.593593	3.01185		255693
	2	130524	biological_process_GO:0016567_protein ubiquitination;molecular_function_GO:0008270_zinc ion binding;molecular_function_GO:0004842_ubiquitin-protein ligase activity;cellular_component_GO:0000151_ubiquitin ligase complex	7.4019	1.97929	1.22527	2.63575	5.20598		286005 / 286006
	2	130526		3.32481	2.08338	0	0.466758	3.71315		501575* / 499978*
	2	130534	molecular_function_GO:0004364_glutathione transferase activity	8.09311	4.81147	1.6731	2.57555	7.56383		354638*
	2	130602		3.16752	1.61353	0	1.33685	4.41515		501877*
	2	130635	cellular_component_GO:0016020_membrane;molecular_function_GO:0005554_molecular function unknown	6.36585	2.58592	1.87814	2.66494	4.7057		559402
	2	130648		2.31962	0.913033	0.571434	0.592636	2.01042		315355
	2	130678		2.23174	1.30568	0	0.326537	2.69599		315371
	2	130844	molecular_function_GO:0016491_oxidoreductase activity;biological_process_GO:0008152_metabolism	3.4665	2.18015	1.06695	2.41251	3.63134		305707*
	2	130861	molecular_function_GO:0005524_ATP binding	5.22396	4.37295	1.55876	3.46584	6.61561		524263
	2	130975		5.12965	2.27113	1.49774	2.26784	5.961		362036
	2	131104		1.75104	0.913033	0	0.710173	2.37351		340156*
	2	131142	molecular_function_GO:0016849_phosphorus-oxygen lyase activity;biological_process_GO:0009190_cyclic nucleotide biosynthesis;biological_process_GO:0007242_intracellular signaling cascade	2.36177	0.668119	0	0	3.52695		340204*
	2	131152	molecular_function_GO:0004339_glucan 1,4-alpha-glucosidase activity	3.32495	1.123	0	1.1003	4.88533		526714* / 446409*
	2	131201	molecular_function_GO:0008270_zinc ion binding;biological_process_GO:0006118_electron transport;molecular_function_GO:0005489_electron transporter activity	4.0205	0.913033	0.790772	1.53953	4.44414		306395*
	2	131206		4.57107	3.38114	1.92524	2.14893	4.66528		440725*
	2	131260		4.17033	2.72072	2.39424	2.57531	5.18892		354028*
	2	131336		7.19181	4.76532	2.05728	3.41508	6.71003		479873*
	2	131392	molecular_function_GO:0003824_catalytic activity;molecular_function_GO:0004622_lysophospholipase activity	3.8536	2.18015	1.29807	2.90439	4.19424		325902
	2	131400	molecular_function_GO:0016491_oxidoreductase activity;cellular_component_GO:0016021_integral to membrane;biological_process_GO:0006813_potassium ion transport	4.10978	0.668119	0	0	2.87696		256884
	2	131560		4.18206	0	0	0.326537	5.72178		304442
	2	131611		4.50697	0.668119	0	0.326537	3.69688		337478
	2	131612		2.75852	0.913033	0	0.326537	2.9594		563606*
	2	131658		5.25784	1.614	1.22527	1.54003	7.7101		352368*
	2	131717		1.22095	0	0	0.326537	1.59407		496384
	2	131862		3.21397	2.08338	1.06626	1.10098	3.69711		285651
	2	131940	molecular_function_GO:0004414_homoserine O-acetyltransferase activity	4.69983	1.12234	1.22527	1.6017	4.06342		285747*
	2	132075	biological_process_GO:0005975_carbohydrate metabolism;molecular_function_GO:0004553_hydrolase activity, hydrolyzing O-glycosyl compounds;molecular_function_GO:0008810_cellulase activity	6.59274	5.37914	4.76293	5.48816	6.64082		557726
	2	132171	molecular_function_GO:0016462_pyrophosphatase activity;biological_process_GO:0008152_metabolism;molecular_function_GO:0000287_magnesium ion binding;molecular_function_GO:0050312_sulfoacetaldehyde lyase activity;molecular_function_GO:0008826_cysteine sulfinate desulfinase activity	4.84051	2.18015	0	0	5.50529		345775
	2	132223	molecular_function_GO:0016772_transferase activity, transferring phosphorus-containing groups;biological_process_GO:0016310_phosphorylation	3.06919	1.97929	0.448901	1.40817	3.98687		251334
	2	132263		4.4495	0	0	0.710173	4.49108		531421*
	2	132265		4.41988	0	0	0.710173	4.47249		246611
	2	132410	cellular_component_GO:0016020_membrane;molecular_function_GO:0004930_G-protein coupled receptor activity;molecular_function_GO:0005524_ATP binding;molecular_function_GO:0016308_1-phosphatidylinositol-4-phosphate 5-kinase activity	2.7583	2.35643	1.43456	2.54449	3.50894		532285
	2	132515	cellular_component_GO:0016020_membrane;molecular_function_GO:0004888_transmembrane receptor activity	4.51633	3.60703	3.35671	3.25126	4.77579		355212*
	2	132525		5.54961	3.29719	0.888305	1.66129	5.58976		516456*
	2	132579		3.42747	2.58592	1.97049	2.77631	3.7289		355220* / 317582*
	2	132609	biological_process_GO:0006979_response to oxidative stress;molecular_function_GO:0004602_glutathione peroxidase activity	9.14311	7.42386	4.23879	6.0163	9.5158		548252*
	2	132645		5.04168	3.42129	1.87814	2.69354	5.16599		563385
	2	132764	molecular_function_GO:0008270_zinc ion binding;molecular_function_GO:0016308_1-phosphatidylinositol-4-phosphate 5-kinase activity;molecular_function_GO:0004431_1-phosphatidylinositol-4-phosphate kinase	3.21428	1.30568	0.313826	0.818032	4.97407		563762
	2	132765	molecular_function_GO:0005524_ATP binding	5.03523	3.38101	2.79909	3.43229	4.47249		287138*
	2	132858	molecular_function_GO:0016491_oxidoreductase activity;molecular_function_GO:0008270_zinc ion binding;molecular_function_GO:0004025_alcohol dehydrogenase activity, iron-dependent;molecular_function_GO:0004024_alcohol dehydrogenase activity, zinc-dependent;molecular_function_GO:0004023_alcohol dehydrogenase activity, metal ion-independent;molecular_function_GO:0004022_alcohol dehydrogenase activity	7.42815	4.41346	3.0944	6.24157	9.06236		327857
	2	132909	molecular_function_GO:0004524_ribonuclease H1 activity;molecular_function_GO:0004523_ribonuclease H activity	4.71622	2.27083	0.571434	0.466758	5.68181		285296*
	2	132981	cellular_component_GO:0016020_membrane;molecular_function_GO:0015662_ATPase activity, coupled to transmembrane movement of ions, phosphorylative mechanism;biological_process_GO:0006812_cation transport;molecular_function_GO:0005524_ATP binding;biological_process_GO:0008152_metabolism;molecular_function_GO:0003824_catalytic activity;molecular_function_GO:0016820_hydrolase activity, acting on acid …	3.99413	0.913033	0	0	5.29877		495494*
	2	133020		1.22095	0.668119	0.313826	1.10098	1.84639		422238* / 327643*
	2	133185		4.45917	2.58592	2.39424	3.34454	4.4631		546949*
	2	133190		4.35882	0	0	1.01293	3.681		302937
	2	133267		4.83304	2.84418	1.77947	2.63575	5.90309		461318*
	2	133268		3.28155	1.97929	0	1.26243	3.63145		566486
	2	133406		3.40762	2.65489	1.97085	2.74953	3.64812		null
	2	133428	cellular_component_GO:0016020_membrane;biological_process_GO:0006865_amino acid transport;molecular_function_GO:0005279_amino acid-polyamine transporter activity;biological_process_GO:0006810_transport	5.52199	2.90227	0.313826	0.466758	6.12201		483689
	2	133476	biological_process_GO:0006099_tricarboxylic acid cycle;biological_process_GO:0006097_glyoxylate cycle;molecular_function_GO:0004474_malate synthase activity	2.44281	0	0	0.326537	3.20492		483419*
	2	133480	molecular_function_GO:0016491_oxidoreductase activity;molecular_function_GO:0008270_zinc ion binding;molecular_function_GO:0004025_alcohol dehydrogenase activity, iron-dependent;molecular_function_GO:0004024_alcohol dehydrogenase activity, zinc-dependent;molecular_function_GO:0004023_alcohol dehydrogenase activity, metal ion-independent;molecular_function_GO:0004022_alcohol dehydrogenase activity	6.51557	2.43696	0	0	5.8318		325466
	2	133524		4.65815	2.58592	0	0.326537	4.30371		null
	2	133557	biological_process_GO:0009401_phosphoenolpyruvate-dependent sugar phosphotransferase system;molecular_function_GO:0005351_sugar porter activity	1.92979	1.12234	0	0.326537	2.01042		296528
	2	133558		5.60763	2.72094	1.29807	1.77273	4.64045		260301
	2	133562		5.18349	4.1756	3.09457	4.50792	5.54591		325573*
	2	133606		4.86997	3.20821	2.36065	2.97618	4.45365		258188
	2	133631		3.95327	1.12234	0.685267	1.26303	5.75299		469591
	2	133682	molecular_function_GO:0005524_ATP binding	2.51879	1.12234	0.448901	1.18396	2.48929		321676*
	2	133720	cellular_component_GO:0016020_membrane;biological_process_GO:0008643_carbohydrate transport;molecular_function_GO:0005351_sugar porter activity;cellular_component_GO:0016021_integral to membrane;biological_process_GO:0006810_transport;molecular_function_GO:0005215_transporter activity	5.612	2.18015	0	0	4.79831		348356*
	2	133774	molecular_function_GO:0016491_oxidoreductase activity;molecular_function_GO:0008270_zinc ion binding;molecular_function_GO:0003960_NADPH:quinone reductase activity	6.94235	2.08338	0.313826	0	6.13984		529692
	2	133954	molecular_function_GO:0005509_calcium ion binding;cellular_component_GO:0016020_membrane;molecular_function_GO:0008324_cation transporter activity;biological_process_GO:0006812_cation transport	3.61318	1.4678	0	0.918386	5.23389		457742*
	2	133998	molecular_function_GO:0003676_nucleic acid binding;biological_process_GO:0006508_proteolysis and peptidolysis;molecular_function_GO:0004182_carboxypeptidase A activity;biological_process_GO:0006633_fatty acid biosynthesis;cellular_component_GO:0005835_fatty acid synthase complex;molecular_function_GO:0004312_fatty-acid synthase activity	2.1375	0.913033	0	0.466758	2.10969		324166* / 324167*
	2	134141		3.79327	0.668119	0	0.818032	4.05094		248487
	2	134169		3.11919	2.08304	2.01471	2.0635	2.8482		353499
	2	134201		3.79327	3.38114	2.58159	3.36261	4.11237		343759
	2	134203	biological_process_GO:0007242_intracellular signaling cascade	4.32733	3.0115	0.685267	2.92865	4.13636		343758
	2	134345	molecular_function_GO:0030170_pyridoxal phosphate binding;molecular_function_GO:0008483_transaminase activity;molecular_function_GO:0004015_adenosylmethionine-8-amino-7-oxononanoate transaminase activity	4.84795	2.51324	1.55876	1.6017	4.07605		258968
	2	134425		1.30918	0	0	0.466758	1.72596		338452
	2	134433	biological_process_GO:0006418_tRNA aminoacylation for protein translation;molecular_function_GO:0005524_ATP binding;molecular_function_GO:0004812_tRNA ligase activity;biological_process_GO:0006429_leucyl-tRNA aminoacylation;molecular_function_GO:0004823_leucine-tRNA ligase activity	5.84511	4.87071	4.59884	4.66801	6.72978		314467
	2	134483		5.3548	3.06316	0.685267	1.18396	4.82054		414286*
	2	134548	molecular_function_GO:0005524_ATP binding	5.07378	4.19897	2.74782	3.46584	5.11886		251783
	2	134729	molecular_function_GO:0008270_zinc ion binding;cellular_component_GO:0005634_nucleus;molecular_function_GO:0003676_nucleic acid binding	4.69159	2.72072	0	3.15153	4.94059		353615*
	2	134888		3.25942	1.74631	0	0.466758	3.892		322170
	2	134964	molecular_function_GO:0018802_2,4-dihydroxyhept-2-ene-1,7-dioate aldolase activity;molecular_function_GO:0016832_aldehyde-lyase activity;molecular_function_GO:0008732_L-allo-threonine aldolase activity	2.44281	0.668119	0	0	1.90304		353685
	2	135039		6.55468	5.82347	5.61603	5.73552	6.74732		null
	2	135078	biological_process_GO:0008152_metabolism;molecular_function_GO:0003951_NAD+ kinase activity	2.72683	1.123	0.571434	1.40817	4.63204		467235
	2	135095		2.93621	0.668119	0	0	2.24823		351501* / 561160*
	2	135200	biological_process_GO:0006512_ubiquitin cycle;biological_process_GO:0006464_protein modification;cellular_component_GO:0005622_intracellular;molecular_function_GO:0004842_ubiquitin-protein ligase activity	3.80859	2.43723	1.77947	2.77631	4.50957		508853*
	2	135215		2.55606	1.8675	0	1.26243	3.39479		506271*
	2	135259		3.25927	1.12234	1.06695	1.40817	4.08814		511607
	2	135300	biological_process_GO:0006470_protein amino acid dephosphorylation;molecular_function_GO:0004725_protein tyrosine phosphatase activity;cellular_component_GO:0016020_membrane;biological_process_GO:0008654_phospholipid biosynthesis;molecular_function_GO:0004605_phosphatidate cytidylyltransferase activity;molecular_function_GO:0004721_phosphoprotein phosphatase activity	3.74642	2.78388	1.61683	2.90439	3.39479		361281* / 513317*
	2	135413		1.22095	0.668119	0	0.466758	1.10702		417649*
	2	135427	biological_process_GO:0006520_amino acid metabolism;molecular_function_GO:0016854_racemase and epimerase activity;molecular_function_GO:0008809_carnitine racemase activity	1.22157	0	0	0.326537	1.20038		319200
	2	135452		4.66664	3.38114	1.82944	2.14861	4.44414		528544* / 529347*
	2	135592		4.37962	1.97929	0.313826	1.1003	3.58027		505359
	2	135593		3.11919	0.913033	0.313826	1.01293	3.94692		505585
	2	135595		5.18349	1.614	0.313826	1.01293	3.4907		508680
	2	135597		3.9114	0.913033	0.313826	0	3.93338		332861
	2	135600		3.40762	0.913033	0.313826	1.01293	5.38094		506946
	2	135614	biological_process_GO:0008152_metabolism;molecular_function_GO:0003824_catalytic activity	3.11919	1.74588	1.43456	2.0635	2.87696		509813*
	2	135615	molecular_function_GO:0005524_ATP binding	4.15842	1.30568	0	1.26243	4.49108		252890
	2	135616	molecular_function_GO:0005524_ATP binding	4.00737	1.30568	0	1.26243	4.18285		332881
	2	135617	molecular_function_GO:0005524_ATP binding	3.21412	0.668119	0	1.10098	3.22728		505681
	2	135690	molecular_function_GO:0008757_S-adenosylmethionine-dependent methyltransferase activity;molecular_function_GO:0008168_methyltransferase activity	3.52344	2.27113	0.313826	0.593593	3.43389		326499
	2	135730		4.92719	2.84418	1.92524	2.54449	4.91322		555331
	2	135784		4.47845	2.18047	1.06695	1.54003	3.7289		555379
	2	135921		2.90804	1.61353	1.29866	2.01899	2.69599		null
	2	135941		5.39087	4.79613	4.28444	4.57095	5.61965		352491
	2	135951		2.78973	0.913033	0	0.593593	2.72748		318155*
	2	135956	molecular_function_GO:0003779_actin binding;cellular_component_GO:0016020_membrane;biological_process_GO:0008643_carbohydrate transport;molecular_function_GO:0005351_sugar porter activity;cellular_component_GO:0016021_integral to membrane;biological_process_GO:0006810_transport;molecular_function_GO:0005215_transporter activity	2.55582	0.668119	0	0	3.08712		521672
	2	136082		3.54176	2.18015	1.6731	1.97306	4.31419		257960
	2	136097		1.68616	0.668119	0	0	1.44943		null
	2	136101		5.6884	3.29704	0	2.74932	7.33425		487399*
	2	136176	cellular_component_GO:0016020_membrane;molecular_function_GO:0005554_molecular function unknown	3.64777	2.08338	0	0.710173	4.19432		258015
	2	136178		2.59144	1.4678	1.06626	1.77273	2.15769		486231
	2	136249		2.44255	1.4678	0.313826	0.710173	3.1357		472247
	2	136275		5.54501	2.65489	0.572405	0.592636	4.69766		284489
	2	136365		3.69788	1.8675	0.572405	0.326537	3.77516		498401
	2	136386		5.00903	2.65489	1.06695	1.4756	5.29877		351226
	2	136491		2.2765	1.74631	1.06626	1.82538	2.6638		469761*
	2	136583		7.9743	2.43696	0.572405	0	8.12888		248216
	2	136618	molecular_function_GO:0005524_ATP binding;molecular_function_GO:0003677_DNA binding;molecular_function_GO:0008026_ATP-dependent helicase activity;molecular_function_GO:0004386_helicase activity;molecular_function_GO:0003676_nucleic acid binding;molecular_function_GO:0042626_ATPase activity, coupled to transmembrane movement of substances;molecular_function_GO:0042625_ATPase activity, coupled to t…	4.40993	4.05311	3.63622	4.27165	4.85694		487469* / 444559*
	2	136643	molecular_function_GO:0005524_ATP binding;molecular_function_GO:0016887_ATPase activity;molecular_function_GO:0017111_nucleoside-triphosphatase activity;molecular_function_GO:0000166_nucleotide binding	2.18523	1.12234	0	0.710173	1.72465		479482* / 408575*
	2	136800	cellular_component_GO:0016021_integral to membrane	4.19385	3.49851	2.69466	3.38031	4.40538		533025* / 319934*
	2	136805		4.37948	2.58592	1.87814	1.6017	4.77574		533302*
	2	136808		2.36177	1.123	0	0	2.37323		532654* / 407198*
	2	136832	molecular_function_GO:0016787_hydrolase activity	1.98441	1.4678	0.572405	1.26243	2.7583		566291*
	2	136834	molecular_function_GO:0008270_zinc ion binding;molecular_function_GO:0016308_1-phosphatidylinositol-4-phosphate 5-kinase activity;molecular_function_GO:0004431_1-phosphatidylinositol-4-phosphate kinase	4.98217	4.05311	2.32596	3.46584	4.92709		533185*
	2	136899	molecular_function_GO:0003824_catalytic activity	4.77968	4.07844	2.91991	3.63784	5.39582		509951*
	2	136907		5.75713	5.08602	4.36338	4.91303	5.68586		393778*
	2	136908	biological_process_GO:0006012_galactose metabolism;molecular_function_GO:0004034_aldose 1-epimerase activity	3.30334	1.12234	0.448901	1.66084	4.14804		333263
	2	136935	cellular_component_GO:0016020_membrane;biological_process_GO:0006810_transport;molecular_function_GO:0005215_transporter activity	3.01757	0.668119	0	0	2.01042		506323
	2	136936		3.57797	0.668119	0	0	4.19432		561047
	2	136969	cellular_component_GO:0016020_membrane;biological_process_GO:0006810_transport;molecular_function_GO:0005488_binding	6.2218	4.95522	2.82416	4.66084	6.67584		559639
	2	136998	biological_process_GO:0006914_autophagy	4.23963	3.1132	2.55213	3.56218	4.58081		285837*
	2	137070	biological_process_GO:0006012_galactose metabolism;molecular_function_GO:0004034_aldose 1-epimerase activity	4.00737	1.97966	0	0	3.39493		498345
	2	137093	molecular_function_GO:0003779_actin binding	3.48594	1.30568	0	0	3.31354		499526
	2	137348	biological_process_GO:0016567_protein ubiquitination;molecular_function_GO:0008270_zinc ion binding;molecular_function_GO:0004842_ubiquitin-protein ligase activity;cellular_component_GO:0000151_ubiquitin ligase complex	8.78089	4.12788	1.55876	4.19361	9.03842		288943
	2	137349	biological_process_GO:0016567_protein ubiquitination;molecular_function_GO:0008270_zinc ion binding;molecular_function_GO:0004842_ubiquitin-protein ligase activity;cellular_component_GO:0000151_ubiquitin ligase complex	7.19618	2.72072	0	0	5.29344		null
	2	137409		3.40735	1.614	1.55876	2.30568	3.47197		529265*
	2	137472	molecular_function_GO:0003824_catalytic activity	4.07219	3.06316	2.5218	3.08831	4.76038		497386*
	2	137501		4.0336	3.06316	2.32567	2.37796	4.34518		329126
	2	137590		6.82687	3.5718	0.888305	1.92562	6.283		505587*
	2	137620	molecular_function_GO:0008270_zinc ion binding	3.98057	2.78367	2.21692	2.74932	4.3855		360849*
	2	137623	cellular_component_GO:0016020_membrane;biological_process_GO:0006810_transport;molecular_function_GO:0005488_binding	2.72661	0	0	0.326537	2.41332		505261
	2	137654	biological_process_GO:0006468_protein amino acid phosphorylation;molecular_function_GO:0005524_ATP binding;molecular_function_GO:0004672_protein kinase activity;molecular_function_GO:0004713_protein-tyrosine kinase activity;molecular_function_GO:0004674_protein serine/threonine kinase activity	3.68122	1.97929	0.572405	1.10098	3.72879		252794
	2	137657	molecular_function_GO:0005524_ATP binding;molecular_function_GO:0017111_nucleoside-triphosphatase activity;molecular_function_GO:0000166_nucleotide binding;molecular_function_GO:0042626_ATPase activity, coupled to transmembrane movement of substances;molecular_function_GO:0042625_ATPase activity, coupled to transmembrane movement of ions;molecular_function_GO:0042624_ATPase activity, uncoupled;mo…	3.59574	2.43696	1.6731	2.18967	3.29234		549953
	2	137669	cellular_component_GO:0016021_integral to membrane;biological_process_GO:0008643_carbohydrate transport;molecular_function_GO:0005351_sugar porter activity;cellular_component_GO:0000139_Golgi membrane	4.65821	2.08338	1.49825	3.13077	6.43017		252826*
	2	137773	molecular_function_GO:0003824_catalytic activity	7.21352	5.48726	3.74491	4.66801	6.78742		null
	2	137787		5.66343	1.97929	0	0	7.26831		341213*
	2	137839	biological_process_GO:0006468_protein amino acid phosphorylation;molecular_function_GO:0005524_ATP binding;molecular_function_GO:0004672_protein kinase activity;molecular_function_GO:0004713_protein-tyrosine kinase activity;molecular_function_GO:0004674_protein serine/threonine kinase activity;molecular_function_GO:0042557_eukaryotic elongation factor-2 kinase activator activity;molecular_functio…	7.75485	6.10836	5.48893	6.81611	7.38494		503748*
	2	137854	molecular_function_GO:0005524_ATP binding;molecular_function_GO:0016772_transferase activity, transferring phosphorus-containing groups;biological_process_GO:0016310_phosphorylation;molecular_function_GO:0004740_[pyruvate dehydrogenase (lipoamide)] kinase activity	6.2473	4.24451	0.980391	2.7761	7.25883		501168*
	2	137917	molecular_function_GO:0005524_ATP binding;molecular_function_GO:0016616_oxidoreductase activity, acting on the CH-OH group of donors, NAD or NADP as acceptor;biological_process_GO:0006564_L-serine biosynthesis;molecular_function_GO:0008720_D-lactate dehydrogenase activity	7.52862	4.99567	0	1.1003	7.98272		559773
	2	137933	biological_process_GO:0005975_carbohydrate metabolism;molecular_function_GO:0004553_hydrolase activity, hydrolyzing O-glycosyl compounds;molecular_function_GO:0016160_amylase activity;molecular_function_GO:0015929_hexosaminidase activity;molecular_function_GO:0015928_fucosidase activity;molecular_function_GO:0015927_trehalase activity;molecular_function_GO:0015926_glucosidase activity;molecular_f…	3.79338	2.27083	0	0	3.79025		559791
	2	137964	biological_process_GO:0006355_regulation of transcription, DNA-dependent;molecular_function_GO:0003677_DNA binding	4.69165	3.01167	2.58183	3.04457	4.76808		320511
	2	138168	molecular_function_GO:0016491_oxidoreductase activity;biological_process_GO:0006118_electron transport;biological_process_GO:0006355_regulation of transcription, DNA-dependent;molecular_function_GO:0003700_transcription factor activity;molecular_function_GO:0050660_FAD binding;molecular_function_GO:0016614_oxidoreductase activity, acting on CH-OH group of donors;molecular_function_GO:0018466_limo…	1.81311	0.668119	0	0.326537	2.66357		362244
	2	138207	molecular_function_GO:0008484_sulfuric ester hydrolase activity;biological_process_GO:0008152_metabolism;molecular_function_GO:0008960_phosphatidylglycerol-membrane-oligosaccharide glycerophosphotransferase activity	4.4593	3.46048	2.77379	3.53094	4.47242		527935
	2	138248		7.20921	6.54567	5.01163	5.81586	7.555		348206*
	2	138482		2.90804	0.668119	0	0.466758	2.66334		558605
	2	138545	biological_process_GO:0008152_metabolism;molecular_function_GO:0003824_catalytic activity;molecular_function_GO:0004630_phospholipase D activity	3.04334	1.8675	1.06695	1.77315	2.75873		264459*
	2	138634	biological_process_GO:0007242_intracellular signaling cascade	3.54176	1.8675	0.313826	2.37796	5.99075		246849 / 336658
	2	138692	molecular_function_GO:0005509_calcium ion binding;molecular_function_GO:0016462_pyrophosphatase activity;biological_process_GO:0008152_metabolism;molecular_function_GO:0000287_magnesium ion binding;molecular_function_GO:0004427_inorganic diphosphatase activity	7.88688	6.2601	6.07234	6.37582	8.22936		350197
	2	138735	molecular_function_GO:0003676_nucleic acid binding	5.19515	3.29719	2.49134	3.57761	4.48188		555443
	2	138807		2.93621	1.12234	0.313826	0.326537	2.37351		null
	2	138845	biological_process_GO:0006412_protein biosynthesis;cellular_component_GO:0005840_ribosome;cellular_component_GO:0005622_intracellular;molecular_function_GO:0003735_structural constituent of ribosome	10.9304	10.1448	9.17107	10.011	11.3174		354916
	2	138872	molecular_function_GO:0016491_oxidoreductase activity;biological_process_GO:0008152_metabolism;biological_process_GO:0009239_enterobactin biosynthesis;molecular_function_GO:0008667_2,3-dihydro-2,3-dihydroxybenzoate dehydrogenase activity;molecular_function_GO:0004316_3-oxoacyl-[acyl-carrier protein] reductase activity	4.19377	0.668119	0	0	6.10702		361123
	2	138883	molecular_function_GO:0003824_catalytic activity	3.63064	2.95791	1.77947	2.41278	3.7599		510511
	2	138885	molecular_function_GO:0016491_oxidoreductase activity;biological_process_GO:0008152_metabolism;molecular_function_GO:0003824_catalytic activity	4.31665	3.38114	1.92524	2.80302	4.08823		316418* / 334733*
	2	138888	cellular_component_GO:0016020_membrane;biological_process_GO:0006508_proteolysis and peptidolysis;molecular_function_GO:0004222_metalloendopeptidase activity	4.73232	0.913033	0	1.6017	6.10702		561789
	2	138922	molecular_function_GO:0016779_nucleotidyltransferase activity;biological_process_GO:0006396_RNA processing;molecular_function_GO:0003723_RNA binding;molecular_function_GO:0004810_tRNA adenylyltransferase activity	3.16752	2.18015	1.49825	2.26784	3.24929		310724*
	2	138950		4.7483	3.1614	2.74782	4.28125	5.50982		324497*
	2	138953	biological_process_GO:0005975_carbohydrate metabolism;molecular_function_GO:0004553_hydrolase activity, hydrolyzing O-glycosyl compounds;molecular_function_GO:0008422_beta-glucosidase activity	5.83764	2.08338	0.448901	1.01293	5.39592		541069
	2	139046	cellular_component_GO:0016020_membrane;biological_process_GO:0008272_sulfate transport;molecular_function_GO:0008271_sulfate porter activity	4.89889	4.07844	3.11487	3.94242	5.5941		315251*
	2	139092	biological_process_GO:0006508_proteolysis and peptidolysis;molecular_function_GO:0004182_carboxypeptidase A activity;cellular_component_GO:0016020_membrane;biological_process_GO:0006813_potassium ion transport;molecular_function_GO:0005267_potassium channel activity;molecular_function_GO:0005242_inward rectifier potassium channel activity	4.03369	3.42129	3.19361	3.27038	4.28251		472499
	2	139096	biological_process_GO:0006310_DNA recombination;molecular_function_GO:0003677_DNA binding	8.13546	6.97497	6.96938	7.1217	8.36365		462599* / 409529*
	2	139105	molecular_function_GO:0008081_phosphoric diester hydrolase activity;cellular_component_GO:0005966_photoreceptor cyclic-nucleotide phosphodiesterase complex;molecular_function_GO:0004434_inositol or phosphatidylinositol phosphodiesterase activity;molecular_function_GO:0004120_photoreceptor cyclic-nucleotide phosphodiesterase activity;molecular_function_GO:0004119_cGMP-inhibited cyclic-nucleotide p…	4.66664	3.70786	2.63923	3.25126	5.08861		473346* / 344137*
	2	139106		3.86829	0.668119	0	0	2.90497		470405
	2	139109		8.76823	5.85315	2.58183	3.593	8.93848		473324* / 353705*
	2	139117	molecular_function_GO:0016787_hydrolase activity;molecular_function_GO:0008081_phosphoric diester hydrolase activity;cellular_component_GO:0005966_photoreceptor cyclic-nucleotide phosphodiesterase complex;molecular_function_GO:0004434_inositol or phosphatidylinositol phosphodiesterase activity;molecular_function_GO:0004120_photoreceptor cyclic-nucleotide phosphodiesterase activity;molecular_funct…	2.55582	1.74631	1.29807	1.26243	2.33256		423500*
	2	139284		5.94542	4.1278	0.572405	2.26754	6.2989		509430
	2	139361		3.50487	1.8675	0	0	3.66471		554226*
	2	139366		2.36205	0.668119	0	0	2.06108		554220
	2	139420	cellular_component_GO:0016020_membrane;biological_process_GO:0008643_carbohydrate transport;molecular_function_GO:0005351_sugar porter activity;cellular_component_GO:0016021_integral to membrane;biological_process_GO:0006810_transport;molecular_function_GO:0005215_transporter activity	5.80367	2.51324	2.39424	2.18935	6.01995		472847 / 475409
	2	139488	biological_process_GO:0006118_electron transport;molecular_function_GO:0005489_electron transporter activity;molecular_function_GO:0016491_oxidoreductase activity;molecular_function_GO:0010181_FMN binding;molecular_function_GO:0019164_pyruvate synthase activity	7.31748	4.28858	1.6173	1.87617	8.39736		552537
	2	139489	molecular_function_GO:0008168_methyltransferase activity;biological_process_GO:0008152_metabolism;biological_process_GO:0006779_porphyrin biosynthesis;molecular_function_GO:0004851_uroporphyrin-III C-methyltransferase activity	5.70899	2.78388	0	0.326537	4.78325		537510
	2	139493	cellular_component_GO:0016020_membrane;biological_process_GO:0006810_transport;molecular_function_GO:0005215_transporter activity;molecular_function_GO:0016491_oxidoreductase activity;biological_process_GO:0006118_electron transport;molecular_function_GO:0004783_sulfite reductase (NADPH) activity	5.82263	2.84439	0.572405	1.26303	6.54828		552531
	2	139624	biological_process_GO:0007205_protein kinase C activation;molecular_function_GO:0004143_diacylglycerol kinase activity;molecular_function_GO:0042557_eukaryotic elongation factor-2 kinase activator activity;molecular_function_GO:0042556_eukaryotic elongation factor-2 kinase regulator activity;molecular_function_GO:0035004_phosphoinositide 3-kinase activity;molecular_function_GO:0019914_cyclin-depe…	4.23978	1.614	1.22466	1.4756	5.34046		566170*
	2	139683	biological_process_GO:0050826_response to freezing;molecular_function_GO:0050825_ice binding;biological_process_GO:0042309_homoiothermy	5.59881	3.1614	0.313826	2.90439	5.07017		524284*
	2	139727		5.37041	4.43316	3.15494	4.5864	5.75684		524094*
	2	139734		3.99404	1.97929	0.448901	1.33685	5.50067		361954
	2	139775		1.39342	0.668119	0.448901	0.919149	1.52356		479839*
	2	139839		6.99014	5.40942	1.36793	3.51488	8.25342		null
	2	140019	molecular_function_GO:0003676_nucleic acid binding;molecular_function_GO:0008565_protein transporter activity;biological_process_GO:0006606_protein-nucleus import;cellular_component_GO:0005634_nucleus;cellular_component_GO:0005622_intracellular	2.75852	0.668119	0	0	2.63041		481443
	2	140053	biological_process_GO:0006508_proteolysis and peptidolysis;molecular_function_GO:0004182_carboxypeptidase A activity;molecular_function_GO:0016740_transferase activity;biological_process_GO:0008152_metabolism;molecular_function_GO:0016491_oxidoreductase activity;molecular_function_GO:0008897_phosphopantetheinyltransferase activity;biological_process_GO:0006633_fatty acid biosynthesis;molecular_fu…	4.30582	1.614	1.14796	1.4756	3.97361		478148*
	2	140177		2.18523	1.4678	0.448901	1.71765	3.39451		299956*
	2	140387	cellular_component_GO:0016020_membrane;molecular_function_GO:0008324_cation transporter activity;biological_process_GO:0006812_cation transport	4.43969	3.11303	1.97049	2.99946	4.74508		338970* / 391228*
	2	140489	cellular_component_GO:0016020_membrane;biological_process_GO:0006810_transport;molecular_function_GO:0005337_nucleoside transporter activity	3.32481	0.668119	0	0	5.16595		525302
	2	140544	cellular_component_GO:0016020_membrane;biological_process_GO:0006810_transport;molecular_function_GO:0005215_transporter activity	6.65125	1.8675	1.06626	0.918386	8.19073		549767*
	2	140558	cellular_component_GO:0016021_integral to membrane;biological_process_GO:0006810_transport;molecular_function_GO:0005215_transporter activity	1.68616	0.668119	0	0	1.37128		317694
	2	140630		5.39595	4.73373	3.67807	4.45864	5.28817		530731
	2	140841	biological_process_GO:0006635_fatty acid beta-oxidation;cellular_component_GO:0005777_peroxisome;molecular_function_GO:0003997_acyl-CoA oxidase activity;molecular_function_GO:0016491_oxidoreductase activity;biological_process_GO:0006118_electron transport	3.55986	0.668119	0.685267	1.18396	3.58015		483606*
	2	140864	cellular_component_GO:0016020_membrane;molecular_function_GO:0008067_metabotropic glutamate, GABA-B-like receptor activity;molecular_function_GO:0003824_catalytic activity;molecular_function_GO:0004965_GABA-B receptor activity	3.92543	2.51349	0.790772	0.918386	4.27172		486513*
	2	140865		4.6412	2.72094	2.36065	3.10953	4.9674		478363*
	2	140966		2.93621	1.123	0.571434	1.40817	4.7527		561378
	2	140972		5.71306	4.15186	3.19361	4.57101	7.9942		315852*
	2	141205	molecular_function_GO:0008270_zinc ion binding	1.02503	0	0	0.592636	1.28806		525651* / 374066*
	2	141235	biological_process_GO:0006096_glycolysis;molecular_function_GO:0004743_pyruvate kinase activity	9.05442	6.12058	3.40708	3.93036	10.0977		549920*
	2	141246	biological_process_GO:0007242_intracellular signaling cascade	5.04819	3.0115	2.91991	3.76479	5.05767		521464* / 521580*
	2	141282	molecular_function_GO:0005509_calcium ion binding	2.66107	0.913033	0	0	2.93244		318494
	2	141347		5.18931	3.0115	0	0	5.03241		311839*
	2	141372	molecular_function_GO:0042626_ATPase activity, coupled to transmembrane movement of substances;cellular_component_GO:0016021_integral to membrane;biological_process_GO:0006810_transport;molecular_function_GO:0005524_ATP binding;molecular_function_GO:0016887_ATPase activity;molecular_function_GO:0017111_nucleoside-triphosphatase activity;molecular_function_GO:0000166_nucleotide binding	3.83895	0.668119	0.448901	1.66084	5.13081		555161*
	2	141402		2.72661	1.12234	0.313826	0.466758	2.06108		335356*
	2	141477	molecular_function_GO:0016772_transferase activity, transferring phosphorus-containing groups;biological_process_GO:0016310_phosphorylation	3.11919	1.97929	0.448901	1.40817	4.43456		322888*
	2	141508	biological_process_GO:0006457_protein folding;molecular_function_GO:0042027_cyclophilin-type peptidyl-prolyl cis-trans isomerase activity;molecular_function_GO:0030051_FK506-sensitive peptidyl-prolyl cis-trans isomerase;molecular_function_GO:0004600_cyclophilin;molecular_function_GO:0003755_peptidyl-prolyl cis-trans isomerase activity	2.72661	1.74631	0.888305	1.01293	2.4518		353627*
	2	141541		2.99095	2.35643	1.77905	2.48001	3.3131		null
	2	141578		2.72683	0.668119	0	0.326537	2.56169		517971*
	2	141674	molecular_function_GO:0016491_oxidoreductase activity;biological_process_GO:0006118_electron transport	4.488	0.668119	0	0	4.96079		510993* / 335230*
	2	141862	biological_process_GO:0019538_protein metabolism;molecular_function_GO:0016706_oxidoreductase activity, acting on paired donors, with incorporation or reduction of molecular oxygen, 2-oxoglutarate as one donor, and incorporation of one atom each of oxygen into both donors;cellular_component_GO:0016222_procollagen-proline, 2-oxoglutarate-4-dioxygenase complex;molecular_function_GO:0004656_procolla…	4.45917	2.78388	1.55876	2.41278	5.39582		539673*
	2	141953	biological_process_GO:0006118_electron transport;molecular_function_GO:0005489_electron transporter activity;molecular_function_GO:0019806_bromide peroxidase activity;molecular_function_GO:0016693_secretory plant peroxidase activity;molecular_function_GO:0009031_thiol peroxidase activity;molecular_function_GO:0008379_thioredoxin peroxidase activity	3.4665	1.614	0	0.326537	3.22712		283992
	2	141973	biological_process_GO:0017000_antibiotic biosynthesis;molecular_function_GO:0016216_isopenicillin-N synthase activity;molecular_function_GO:0005506_iron ion binding;biological_process_GO:0051341_regulation of oxidoreductase activity;molecular_function_GO:0016491_oxidoreductase activity	3.61318	2.43696	0.313826	1.82497	4.57204		470337*
	2	142015	molecular_function_GO:0051082_unfolded protein binding;molecular_function_GO:0031072_heat shock protein binding;biological_process_GO:0006457_protein folding	3.2368	2.27113	1.77905	2.72203	4.53661		310523* / 553650*
	2	142028	molecular_function_GO:0016491_oxidoreductase activity;biological_process_GO:0008152_metabolism;biological_process_GO:0051341_regulation of oxidoreductase activity	1.75104	1.123	0	0.592636	2.10969		468587
	2	142042	biological_process_GO:0016567_protein ubiquitination;molecular_function_GO:0008270_zinc ion binding;molecular_function_GO:0004842_ubiquitin-protein ligase activity;cellular_component_GO:0000151_ubiquitin ligase complex;molecular_function_GO:0008233_peptidase activity;biological_process_GO:0006508_proteolysis and peptidolysis	4.67497	2.72094	1.43456	1.97269	5.32495		466754* / 472659*
	2	142076	molecular_function_GO:0008270_zinc ion binding	3.92552	2.95791	2.87283	3.02201	3.61447		473153
	2	142173	molecular_function_GO:0003950_NAD+ ADP-ribosyltransferase activity	2.44281	0.913033	0.448901	0.710173	2.93244		532805*
	2	142200	molecular_function_GO:0016491_oxidoreductase activity;biological_process_GO:0006118_electron transport;molecular_function_GO:0015036_disulfide oxidoreductase activity;biological_process_GO:0008152_metabolism;molecular_function_GO:0018538_epoxide carboxylase activity;molecular_function_GO:0016651_oxidoreductase activity, acting on NADH or NADPH	8.86473	4.88509	3.28644	4.68952	9.70443		566368
	2	142257	molecular_function_GO:0003824_catalytic activity	4.77968	4.07844	2.91991	3.63784	5.38591		505187* / 506807*
	2	142344		3.14356	2.58592	0.888305	2.72181	4.70565		252530*
	2	142487		2.2765	0.913033	0	0	1.90304		null
	2	142552	cellular_component_GO:0005634_nucleus;molecular_function_GO:0003677_DNA binding	7.73394	3.53568	0	1.77273	7.53382		286381
	2	142573	biological_process_GO:0045449_regulation of transcription;molecular_function_GO:0016455_RNA polymerase II transcription mediator activity;cellular_component_GO:0000119_mediator complex	2.59168	2.18015	1.72727	2.34199	3.06247		385795*
	2	142666		5.58114	2.72094	1.29807	1.77273	4.64045		505906
	2	142669		5.07369	3.42129	1.72727	1.97269	5.34046		286451
	2	142670		2.4813	1.30568	0	1.01293	3.06281		506674
	2	142752		6.26405	4.50976	2.66698	3.25142	6.75886		347674*
	2	142762	cellular_component_GO:0016459_myosin;molecular_function_GO:0005524_ATP binding;molecular_function_GO:0003774_motor activity	4.40987	3.1132	2.17856	2.10635	4.5894		318067
	2	142765	cellular_component_GO:0005634_nucleus;molecular_function_GO:0003677_DNA binding	1.75061	0.668119	0	0	1.90304		454958*
	2	142801	molecular_function_GO:0003779_actin binding;cellular_component_GO:0016020_membrane;biological_process_GO:0008643_carbohydrate transport;molecular_function_GO:0005351_sugar porter activity;cellular_component_GO:0016021_integral to membrane;biological_process_GO:0006810_transport;molecular_function_GO:0005215_transporter activity	5.02875	0.668119	0	0	5.49605		545721
	2	142804	biological_process_GO:0016567_protein ubiquitination;molecular_function_GO:0008270_zinc ion binding;molecular_function_GO:0004842_ubiquitin-protein ligase activity;cellular_component_GO:0000151_ubiquitin ligase complex	4.05953	3.38101	1.55876	2.82904	4.82054		354883*
	2	142900		6.66389	5.99973	4.37184	5.52845	7.01682		474109*
	2	143106		3.11919	1.123	0.685267	1.97269	3.86344		318422*
	2	143111	molecular_function_GO:0016787_hydrolase activity;biological_process_GO:0009166_nucleotide catabolism;molecular_function_GO:0017175_IMP-GMP specific 5'-nucleotidase activity;molecular_function_GO:0008253_5'-nucleotidase activity	3.74631	2.35643	1.55876	1.54003	4.62363		338653
	2	143178		9.56982	7.67721	5.42506	6.24157	9.3385		319813
	2	143286	molecular_function_GO:0005524_ATP binding	2.75852	1.74631	0.572405	0.710173	2.8482		391303* / 511934*
	2	143293	molecular_function_GO:0005524_ATP binding;molecular_function_GO:0016491_oxidoreductase activity;biological_process_GO:0008152_metabolism;biological_process_GO:0009239_enterobactin biosynthesis;molecular_function_GO:0008667_2,3-dihydro-2,3-dihydroxybenzoate dehydrogenase activity;cellular_component_GO:0016020_membrane;cellular_component_GO:0005777_peroxisome;molecular_function_GO:0004316_3-oxoacyl…	3.25942	2.18015	2.09896	2.63575	3.18222		512094*
	2	143294		3.32481	2.18015	1.92524	2.63575	4.29308		260932
	2	143420	cellular_component_GO:0016020_membrane;biological_process_GO:0006865_amino acid transport;molecular_function_GO:0005279_amino acid-polyamine transporter activity	4.70802	0.913033	0	0	5.38087		515881
	2	143465	biological_process_GO:0006094_gluconeogenesis;molecular_function_GO:0005524_ATP binding;molecular_function_GO:0004612_phosphoenolpyruvate carboxykinase (ATP) activity;molecular_function_GO:0005525_GTP binding;molecular_function_GO:0004611_phosphoenolpyruvate carboxykinase activity	6.14247	3.67503	0.313826	0.918386	5.82449		254268*
	2	143477	cellular_component_GO:0005634_nucleus;molecular_function_GO:0003677_DNA binding	3.76214	2.65489	1.6173	2.0635	4.43456		342500*
	2	143488		4.36919	1.97929	0.572405	0.326537	4.53667		487047*
	2	143489	molecular_function_GO:0005524_ATP binding;biological_process_GO:0006412_protein biosynthesis;cellular_component_GO:0005840_ribosome;cellular_component_GO:0005622_intracellular;molecular_function_GO:0003735_structural constituent of ribosome;molecular_function_GO:0016887_ATPase activity;molecular_function_GO:0017111_nucleoside-triphosphatase activity;molecular_function_GO:0000166_nucleotide binding	4.12209	3.1614	2.79888	2.95252	4.23902		326814
	2	143501	molecular_function_GO:0005524_ATP binding;molecular_function_GO:0016887_ATPase activity;molecular_function_GO:0017111_nucleoside-triphosphatase activity;molecular_function_GO:0000166_nucleotide binding	3.04369	0.668119	0.448901	1.26303	3.31354		326799
	2	143601	molecular_function_GO:0042578_phosphoric ester hydrolase activity;biological_process_GO:0005975_carbohydrate metabolism;molecular_function_GO:0042132_fructose-bisphosphatase activity	4.49755	1.4678	0.888305	0.710173	3.90583		329369
	2	143707	molecular_function_GO:0003824_catalytic activity	2.2765	1.8675	1.14796	1.71809	2.93244		482632
	2	143778	cellular_component_GO:0016020_membrane;biological_process_GO:0006857_oligopeptide transport;molecular_function_GO:0005215_transporter activity	7.26576	4.28858	0	0	7.39978		249180*
	2	143809		3.38722	2.18015	1.6731	1.66084	2.8482		null
	2	143853		1.39342	0.668119	0	0.710173	2.48929		487446*
	2	144014		5.27995	4.1756	3.23159	3.85629	5.14258		294636*
	2	144130	molecular_function_GO:0046872_metal ion binding	3.40749	1.97929	1.6731	2.82883	3.63134		556059*
	2	144199	molecular_function_GO:0016491_oxidoreductase activity;biological_process_GO:0006118_electron transport;biological_process_GO:0051341_regulation of oxidoreductase activity	4.77189	0.668119	0	0	5.42035		303035*
	2	144261	cellular_component_GO:0016020_membrane;biological_process_GO:0006865_amino acid transport;molecular_function_GO:0005279_amino acid-polyamine transporter activity	6.52256	0.668119	0	0	8.72152		515521
	2	144283		2.03738	1.12234	0	0.326537	2.37351		340851*
	2	144415		4.09744	1.4678	0	0.593593	3.98687		525949*
	2	144767	molecular_function_GO:0009374_biotin binding	1.75104	0.913033	0	0.326537	2.01042		566334*
	2	144885		4.90598	1.97966	1.22527	1.97269	5.63648		342505*
	2	144910	biological_process_GO:0006355_regulation of transcription, DNA-dependent;molecular_function_GO:0003677_DNA binding	2.36205	0.913033	0.572405	1.6017	3.39493		332293*
	2	144968	molecular_function_GO:0005507_copper ion binding;molecular_function_GO:0008447_L-ascorbate oxidase activity	6.19586	5.19432	4.6557	5.22416	6.06409		554641*
	2	144990	molecular_function_GO:0016491_oxidoreductase activity;biological_process_GO:0006118_electron transport;molecular_function_GO:0015036_disulfide oxidoreductase activity;biological_process_GO:0008152_metabolism;molecular_function_GO:0003954_NADH dehydrogenase activity	9.95201	6.34612	5.0545	6.85626	8.41758		551295*
	2	145008		1.12631	0.668119	0	0.466758	1.44837		486175*
	2	145024		5.12354	3.25338	2.77357	3.65249	4.37573		347981*
	2	145049		6.27514	5.4872	4.53207	5.00162	6.645		354458* / 492651*
	2	145167	biological_process_GO:0006094_gluconeogenesis;molecular_function_GO:0005524_ATP binding;molecular_function_GO:0004612_phosphoenolpyruvate carboxykinase (ATP) activity	6.14247	3.67503	0.313826	0.918386	5.82449		342798*
	2	145196	biological_process_GO:0006979_response to oxidative stress;biological_process_GO:0006118_electron transport;molecular_function_GO:0004601_peroxidase activity;molecular_function_GO:0004096_catalase activity;molecular_function_GO:0005524_ATP binding	7.99534	6.51351	5.24709	5.34195	7.545		284779* / 284780*
	2	145206	molecular_function_GO:0005524_ATP binding;molecular_function_GO:0016887_ATPase activity;molecular_function_GO:0017111_nucleoside-triphosphatase activity;molecular_function_GO:0000166_nucleotide binding	7.60511	3.29734	0	0	7.24653		326574*
	2	145380		4.57113	3.29719	2.42734	3.51475	5.18329		284397
	2	145558	biological_process_GO:0006535_cysteine biosynthesis from serine;biological_process_GO:0008152_metabolism;molecular_function_GO:0003824_catalytic activity;cellular_component_GO:0009333_cysteine synthase complex;molecular_function_GO:0004124_cysteine synthase activity	8.25129	4.96892	0.313826	1.1003	7.70212		354912*
	2	145595	biological_process_GO:0006633_fatty acid biosynthesis;molecular_function_GO:0003824_catalytic activity;molecular_function_GO:0008897_phosphopantetheinyltransferase activity;molecular_function_GO:0000287_magnesium ion binding;molecular_function_GO:0004315_3-oxoacyl-[acyl-carrier protein] synthase activity	4.67503	1.97966	1.43456	1.87657	6.18632		478148*
	2	145643	biological_process_GO:0008152_metabolism;molecular_function_GO:0003824_catalytic activity;molecular_function_GO:0008270_zinc ion binding;molecular_function_GO:0008237_metallopeptidase activity;biological_process_GO:0006508_proteolysis and peptidolysis;molecular_function_GO:0004160_dihydroxy-acid dehydratase activity	5.07378	2.72094	2.32596	2.54399	6.52133		557322*
	2	155522	molecular_function_GO:0003676_nucleic acid binding	2.78973	1.74631	0.313826	0.592636	3.03773		245864
	2	155590		6.9596	3.46035	2.69466	3.44917	5.57673		285896*
	2	155640		4.8479	3.77146	2.91991	3.57761	5.97428		331365*
	2	155647	molecular_function_GO:0008026_ATP-dependent helicase activity;molecular_function_GO:0005524_ATP binding;molecular_function_GO:0004386_helicase activity;molecular_function_GO:0003676_nucleic acid binding	4.54393	3.67503	2.29072	2.37796	4.36548		314777*
	2	155952		1.39342	0.668119	0	0.918386	2.15704		481458*
	2	156084	molecular_function_GO:0003993_acid phosphatase activity	2.82049	1.8675	0	0.593593	3.03756		508446*
	2	156085		5.82645	4.92756	3.35685	4.49166	7.04543		null
	2	156133	molecular_function_GO:0016773_phosphotransferase activity, alcohol group as acceptor;molecular_function_GO:0003824_catalytic activity;molecular_function_GO:0004430_1-phosphatidylinositol 4-kinase activity	2.1375	1.123	0.448901	1.54003	2.4518		314984* / 499543*
	2	156198		4.07211	0.668119	0	0	5.04518		559437
	2	156241	molecular_function_GO:0004339_glucan 1,4-alpha-glucosidase activity	6.56599	6.03252	5.39616	6.04989	6.67586		296862*
	2	156378	biological_process_GO:0006725_aromatic compound metabolism;molecular_function_GO:0004497_monooxygenase activity;biological_process_GO:0006118_electron transport;molecular_function_GO:0016491_oxidoreductase activity;biological_process_GO:0008152_metabolism;molecular_function_GO:0019113_limonene monooxygenase activity;molecular_function_GO:0018657_toluene 3-monooxygenase activity;molecular_function…	4.28414	3.46035	2.66721	3.02201	4.77574		247505
	2	156477	cellular_component_GO:0005634_nucleus;molecular_function_GO:0003677_DNA binding;molecular_function_GO:0004339_glucan 1,4-alpha-glucosidase activity	4.35882	3.0115	2.91991	3.08831	4.50023		null
	2	156485	biological_process_GO:0006412_protein biosynthesis;cellular_component_GO:0005840_ribosome;cellular_component_GO:0005622_intracellular;molecular_function_GO:0003735_structural constituent of ribosome	11.2539	10.2559	9.93527	10.2276	11.6752		289114
	2	156616		6.24728	4.73373	1.87814	3.10953	7.22584		543243
	2	156671		4.81039	3.20821	2.6107	3.06626	5.0947		562003
	2	156891	molecular_function_GO:0004340_glucokinase activity	2.03738	0.668119	0	0.918386	3.52695		358427
	2	156997	biological_process_GO:0045454_cell redox homeostasis;biological_process_GO:0006118_electron transport;molecular_function_GO:0005489_electron transporter activity;molecular_function_GO:0016740_transferase activity;biological_process_GO:0008152_metabolism;biological_process_GO:0019379_sulfate assimilation, phosphoadenylyl sulfate reduction by phosphoadenylyl-sulfate reductase (thioredoxin);molecula…	7.68916	4.52826	3.05276	3.46571	6.44462		326255 / 311804*
	2	157074	molecular_function_GO:0004813_alanine-tRNA ligase activity	5.66337	3.94692	3.8337	3.96606	5.14258		552182
	2	157245		2.66061	1.97929	1.7277	2.0635	2.8482		528474*
	2	157547	biological_process_GO:0006468_protein amino acid phosphorylation;molecular_function_GO:0005524_ATP binding;molecular_function_GO:0004672_protein kinase activity;molecular_function_GO:0004713_protein-tyrosine kinase activity;molecular_function_GO:0004674_protein serine/threonine kinase activity	1.81311	0.668119	0	0.710173	3.18206		353433*
	2	157582		2.69399	1.123	1.14796	1.18333	3.18222		319420* / 528666* / 462247*
	2	157725	biological_process_GO:0006512_ubiquitin cycle;biological_process_GO:0006464_protein modification;cellular_component_GO:0005622_intracellular;molecular_function_GO:0004842_ubiquitin-protein ligase activity	5.16571	3.64143	2.32567	2.57555	4.7528		500056* / 498987* / 498805*
	2	157768		4.94115	4.15194	3.53381	4.08975	5.81714		352016*
	2	157877	biological_process_GO:0006512_ubiquitin cycle;biological_process_GO:0006464_protein modification;molecular_function_GO:0004839_ubiquitin activating enzyme activity;molecular_function_GO:0008270_zinc ion binding;molecular_function_GO:0003824_catalytic activity;molecular_function_GO:0005509_calcium ion binding;molecular_function_GO:0004842_ubiquitin-protein ligase activity	5.15987	4.02742	2.91991	3.21226	5.08852		479774* / 555469*
	2	157903		3.46663	0.913033	0.790772	1.26243	3.22728		263387
	2	157934	biological_process_GO:0006412_protein biosynthesis;cellular_component_GO:0005840_ribosome;cellular_component_GO:0005622_intracellular;molecular_function_GO:0003735_structural constituent of ribosome;molecular_function_GO:0003723_RNA binding	7.84388	6.99505	6.54976	7.20987	9.12518		353704*
	2	158240	molecular_function_GO:0005524_ATP binding	5.51734	4.74964	3.74481	4.38149	5.79854		351564* / 333830*
	2	158406	molecular_function_GO:0016887_ATPase activity;molecular_function_GO:0005524_ATP binding	4.84046	1.46832	0.313826	0	4.17121		344742*
	2	158411		9.19535	8.183	6.32085	7.15171	9.50811		353974* / 284942*
	2	158527	molecular_function_GO:0008270_zinc ion binding	6.03923	4.17568	2.29042	4.46689	5.55038		308730*
	2	158534	biological_process_GO:0006144_purine base metabolism;molecular_function_GO:0004846_urate oxidase activity	4.58009	3.1614	2.45969	3.51475	5.30932		477479
	2	158732	molecular_function_GO:0016810_hydrolase activity, acting on carbon-nitrogen (but not peptide) bonds;biological_process_GO:0006807_nitrogen compound metabolism;molecular_function_GO:0003837_beta-ureidopropionase activity	1.8127	0.668119	0	0.326537	2.20351		561825
	2	158822		2.44255	0.913033	0.313826	0.919149	3.72879		516431
	3	108136	molecular_function_GO:0018110_histone-arginine kinase activity;molecular_function_GO:0016775_phosphotransferase activity, nitrogenous group as acceptor;molecular_function_GO:0004673_protein-histidine kinase activity;molecular_function_GO:0000155_two-component sensor molecule activity	3.52331	3.97425	1.72727	1.18396	2.29101		348828
	3	108149		8.16474	8.18301	1.6173	3.10969	4.12449		348875
	3	108151	cellular_component_GO:0016020_membrane;biological_process_GO:0006810_transport;molecular_function_GO:0005215_transporter activity	4.60662	1.8675	0	0	1.4489		477070* / 469742*
	3	108159	biological_process_GO:0008152_metabolism;molecular_function_GO:0003824_catalytic activity	2.87951	2.08338	0	0	1.59407		467899
	3	108161	molecular_function_GO:0005524_ATP binding;molecular_function_GO:0016151_nickel ion binding;biological_process_GO:0006461_protein complex assembly	6.99683	6.56374	1.29866	1.71809	2.59646		476498*
	3	108165	cellular_component_GO:0016021_integral to membrane;biological_process_GO:0015031_protein transport;molecular_function_GO:0004872_receptor activity	6.46816	6.37709	3.91743	4.43336	5.05142		553947
	3	108171	molecular_function_GO:0005524_ATP binding;biological_process_GO:0007264_small GTPase mediated signal transduction;molecular_function_GO:0005525_GTP binding;biological_process_GO:0015031_protein transport;biological_process_GO:0006886_intracellular protein transport	5.20676	5.91779	1.55876	2.48001	2.06108		313188
[truncated: 5,029 more rows]

## Sheet: Sheet2
		PsV1	PsV3
	Same	7124	7147
	Match	9545	10498
	Only in v1 or v5	2358	8939
		exactly the same
	*	match but not the same
	null	Only in v1
