# Supplementary material for: Phase-specific transcriptional patterns of the oomycete pathogen Phytophthora sojae unravel genes essential for asexual development and pathogenic processes
Source: PLoS Pathog. 2023 Mar 23;19(3):e1011256. doi: 10.1371/journal.ppat.1011256 (PMC10072465; doi:10.1371/journal.ppat.1011256)
Supplement: S2 Table — (XLSX) [file ppat.1011256.s004.xlsx]

## Sheet: Sheet1
	Table S1. Primers used in this study
	Primer	Sequence (5’-3’)	Application
	HK-sgRNA1	AATGTGCCGAAGGCTGTAAT	single guide RNA of HK
	HK-sgRNA2	ACTCGCCAAAACAACCCTAC
	HK-sgRNA3	GGAGCTCTTCATGACTCTCT
	HK-sgRNA4	CAGAGTTGAACTCAAAGTTG
	HK-genome-F3	ATGTATCAGGCTCGCTCCTG	Transformants screen of HK
	HK-genome-F1	CCTGCTATCAAACGCAATCA
	HK-genome-R1	TAAGCCTTGACAGCATCACG
	HK-genome-F2	ACCCACCGTTCAACAAGAAG
	HK-genome-R2	AGGTATCCACGCAGAAGTCG
	HK-genome-R3	TCACATAACGCAGCATGGGC
	Genome-actin-F	GGACTTCGACCAGGAGATGA	P. sojae reference gene for genomic PCR
	Genome-actin-R	CCTCTGCAGGTCGCTTAGAA
	PP2C-sgRNA1	CTACTTCCGACCGAGAACCA	single guide RNA of PP2C
	PP2C-sgRNA2	CATACCGCCGACTTTCCATG
	PP2C-Up-1kb-F	ACTAGTGGATCCCCCTACCTGGCGTCGAGAGCGAA	Amplifying PP2C 5' flank sequence for gene knock out
	PP2C-Up-1kb-R	AATCCATCTTGTTCAATCATGGCGCTGCTGATCAGTGCCA
	PP2C-Down-1kb-F	TGGCAATACGAGAAACTGAC	Amplifying PP2C 3' flank sequence for gene knock out
	PP2C-Down-1kb-R	GAATTCCTGCAGCCCGCGCGGCCCCAAGAAGAGCG
	PP2C-genome-F	ATGTCTCGCGTCAACCGCAG	Transformants screen of PP2C
	PP2C-genome-R	CTTCGGTTGCGAAGATACCG
	PP2C-over-up1kb-F	CCGACATCAAAGAAATCGCC
	PP2C-over-down1kb-R	CATGTCCATTGGCTTCATGC
	ACT-RTF	ACTGCACCTTCCAGACCATC	P. sojae reference gene for qRT-PCR
	ACT-RTR	CCACCACCTTGATCTTCATG
	Gm-CYP-RTF	CGGGACCAGTGTGCTTCTTCA	G. max reference gene for qRT-PCR
	Gm-CYP-RTR	CCCCTCCACTACAAAGGCTCG
