# Supplementary material for: Phase-specific transcriptional patterns of the oomycete pathogen Phytophthora sojae unravel genes essential for asexual development and pathogenic processes
Source: PLoS Pathog. 2023 Mar 23;19(3):e1011256. doi: 10.1371/journal.ppat.1011256 (PMC10072465; doi:10.1371/journal.ppat.1011256)
Supplement: S3 Table — (XLSX) [file ppat.1011256.s005.xlsx]

## Sheet: Figure 3A
Query	Hit type	ID	From	To	tdomianName	Annotation	Accession	E-Value
1	superfamily	118359	18	236	PP2Ac	PP2Ac domain, Protein phosphatase 2A homologues, catalytic domain. Large family of serine/threonine phosphatases, that includes PP1, PP2A and PP2B (calcineurin) family members.	smart000156	1.84804e-91
2	superfamily	129623	7	290	PP2Ac	PP2Ac domain, Protein phosphatase 2A homologues, catalytic domain. Large family of serine/threonine phosphatases, that includes PP1, PP2A and PP2B (calcineurin) family members.	smart000156	4.58075e-173
3	superfamily	141215	1110	1425	PKc	PKc_like superfamily	cl21453	1.79689e-60
3	specific	141215	442	720	PP2Cc	PP2Cc	cd00143	2.07135e-54
3	specific	141215	817	937	CAP	CAP_ED: effector domain of the CAP family of transcription factors; members include CAP (or cAMP receptor protein (CRP)), which binds cAMP, FNR (fumarate and nitrate reduction), which uses an iron-sulfur cluster to sense oxygen) and CooA, a heme containing CO sensor. In all cases binding of the effector leads to conformational changes and the ability to activate transcription. Cyclic nucleotide-b…	cd00038	2.903e-22
3	specific	141215	950	1067	CAP	CAP_ED	cd00038	4.75769e-21
4	superfamily	135056	64	377	HP	HP superfamily：Histidine phosphatase domain found in a functionally diverse set of proteins, mostly phosphatases; contains a His residue which is phosphorylated during the reaction Catalytic domain of a functionally diverse set of proteins, most of which are phosphatases. The conserved catalytic core of this domain contains a His residue which is phosphorylated in the reaction. This set of protei…	cl11399	1.8866e-29
5	specific	156434	1	164	DSP	PTPc_DSPc domain, Protein tyrosine phosphatase, catalytic domain, undefined specificity, Protein tyrosine phosphatases. Homologues detected by this profile and not by those of "PTPc" or "DSPc" are predicted to be protein phosphatases with a similar fold to DSPs and PTPs, yet with unpredicted specificities.	smart000012	1.63007e-64
6	specific	158574	98	368	PP2Cc	PP2Cc	cd00143	2.79994e-75
7	specific	129475	103	392	PP2Cc	PP2Cc	cd00143	3.33389e-68
8	specific	137488	171	312	DSP	DSP	cd14498	2.189e-50
8	specific	137488	49	120	RHOD	RHOD：Rhodanese Homology Domain An alpha beta fold found duplicated in the Rhodanese protein. The the Cysteine containing enzymatically active version of the domain is also found in the CDC25 class of protein phosphatases and a variety of proteins such as sulfide dehydrogenases and stress proteins such as Senesence specific protein 1 in plants, PspE and GlpE in bacteria and cyanide and arsenate re…	smart00450	0.00540191
9	superfamily	110467	4	385	CDC55	CDC55 superfamily	cl27186	7.91672e-148
10	superfamily	128895	34	153	PP2Ac	Protein phosphatase 2A homologues, catalytic domain. Large family of serine/threonine phosphatases, that includes PP1, PP2A and PP2B (calcineurin) family members.	smart000156	1.63524e-28
11	specific	158140	388	578	TIP41	TIP41：TIP41-like family The TOR signalling pathway activates a cell-growth program in response to nutrients. TIP41 interacts with TAP42 and negatively regulates the TOR signaling pathway.	pfam04176	2.35725e-72
11	specific	158140	9	151	DSP	DSP	cd14498	7.40028e-25
11	superfamily	158140	183	296	ASCH	ASCH superfamily：effector domain of the CAP family of transcription factors; members include CAP (or cAMP receptor protein (CRP)), which binds cAMP, FNR (fumarate and nitrate reduction), which uses an iron-sulfur cluster to sense oxygen) and CooA, a heme containing CO sensor. In all cases binding of the effector leads to conformational changes and the ability to activate transcription. Cyclic nuc…	cl01020	3.61026e-06
12	specific	108812	168	486	PP2Ac	MPP_PP5_C	cd07417	0
13	specific	109080	10	303	PP2Ac	MPP_PP2A_PP4_PP6	cd07415	0
14	specific	144252	506	830	PP2Cc	PP2Cc	smart00332	4.84082e-66
14	superfamily	144252	107	152	PH	PH-like superfamily	cl17171	2.102e-11

## Sheet: Figure 4A
Query	Hit type	Gene ID	From	To	tdomianName	Annotation	Accession	E-Value
1	superfamily	132428	418	771	Phok	phosphagen_kinases superfamily	cl02823	0
1	superfamily	132428	34	384	Phok	phosphagen_kinases superfamily:Phosphagen (guanidino) kinases Phosphagen (guanidino) kinases are enzymes that transphosphorylate a high energy phosphoguanidino compound, like phosphocreatine (PCr) in the case of creatine kinase (CK) or phosphoarginine in the case of arginine kinase, which is used as an energy-storage and -transport metabolite, to ADP, thereby creating ATP. The substrate binding s…	cl02823	0
2	specific	131978	508	630	CAP	CAP_ED	cd00038	2.73204e-17
2	specific	131978	646	756	CAP	CAP_ED	cd00038	3.2425e-12
2	superfamily	131978	810	1070	PKc	PKc_like superfamily	cl21453	6.16848e-58
2	specific	131978	113	414	PP2Cc	PP2Cc	cd00143	1.42872e-56
3	specific	142959	41	357	STKc	STKc_AGC	cd05123	1.51535e-158
4	superfamily	135068	104	203	PH	PH-like superfamily	cl17171	8.50198e-10
4	specific	135068	435	697	STKc	STKc_AGC	cd05123	1.34767e-110
5	specific	135948	357	612	STKc	STKc_AGC	cd05123	2.62311e-131
6	specific	141834	73	352	STKc	S_TKc	smart00220	5.29163e-66
7	superfamily	132153	217	271	FYVE	FYVE_like_SF superfamily	cl28890	6.91313e-07
7	specific	132153	29	126	PH	PH	smart00233	7.2129e-12
7	specific	132153	802	1092	PIPK	PI4Kc_III_beta	cd05168	1.50354e-154
8	superfamily	110301	4	178	TK	TK superfamily: Thymidine kinase	cl23762	3.13487e-87
9	specific	142790	466	695	STKc	STKc_Aurora	cd14007	1.04305e-115
10	superfamily	142316	431	664	PKc	PKc_like superfamily	cl21453	6.54092e-64
11	specific	130388	2055	2109	Hpt	Hpt: Hpt domain The histidine-containing phosphotransfer (HPt) domain is a novel protein module with an active histidine residue that mediates phosphotransfer reactions in the two-component signaling systems. A multistep phosphorelay involving the HPt domain has been suggested for these signaling pathways. The crystal structure of the HPt domain of the anaerobic sensor kinase ArcB has been determ…	pfam01627	3.06001e-05
11	specific	130388	18	130	PAS	PAS	pfam00989	2.69762e-20
11	specific	130388	138	250	PAS	PAS	pfam00989	6.097e-19
11	specific	130388	390	617	PAS	PAS	COG2202	4.67038e-19
11	specific	130388	618	729	PAS	PAS	pfam00989	7.47178e-11
11	specific	130388	737	849	PAS	PAS	pfam00989	2.69762e-20
11	specific	130388	869	1096	PAS	PAS	COG2202	1.08845e-19
11	specific	130388	1122	1336	PAS	PAS	COG2202	3.34731e-19
11	superfamily	130388	1338	1739	TorS	Tors，Histidine kinase-like ATPases (SM000387), His Kinase A (phosphoacceptor) domain (SM000388), (Dimerisation and phosphoacceptor domain of histidine kinases), cheY-homologous receiver domain (SM000448) TMAO_torS superfamily TMAO reductase sytem sensor TorS This protein, TorS, is part of a regulatory system for the torCAD operon that encodes the pterin molybdenum cofactor-containing enzyme trime…	cl37193	1.13195e-71
12	specific	139277	329	572	STKc	STKc_MAP3K-like	cd13999	8.78278e-139
13	superfamily	130438	159	409	PKc	PKc_like superfamily	cl21453	6.33799e-25
14	specific	133400	215	331	CAP	CAP_ED	cd00038	5.7149e-29
14	specific	133400	97	203	CAP	CAP_ED	cd00038	1.51776e-26
14	specific	133400	341	450	CAP	CAP_ED	cd00038	3.29979e-26
14	superfamily	133400	485	795	PKc	PKc_like superfamily	cl21453	4.1111e-127
15	specific	138693	227	636	PIPK	PIP5K	pfam01504	1.45197e-104
16	specific	129264	687	934	STKc	STKc_MAP3K-like	cd13999	1.61787e-101
16	specific	129264	369	637	STKc	STKc_MAP3K-like	cd13999	1.74212e-86
17	specific	132539	40	210	AK	adenylate kinase	PRK00279	5.40565e-74
18	specific	131574	196	285	DEP	DEP	cd04371	1.62336e-14
18	specific	131574	381	644	STKc	STKc_AGC	cd05123	3.49755e-105
19	specific	144651	56	365	STKc	STKc_MAP3K-like	cd13999	4.07858e-83
20	superfamily	156253	59	274	IRE1	Luminal_IRE1_like superfamily	cl14874	9.11987e-09
20	specific	156253	602	980	STKc	STKc_EIF2AK	cd13996	3.88848e-87
21	superfamily	137869	66	189	RGS	RGS superfamily	cl02565	3.73812e-07
21	specific	137869	211	513	STKc	STKc_AGC	cd05123	8.79068e-88
22	specific	158003	179	475	ADCK2	ADCK2-like: aarF domain containing kinase 2 and similar proteins This subfamily is composed of uncharacterized ABC1 kinase-like proteins including the human protein called aarF domain containing kinase 2 (ADCK2). Eukaryotes contain at least three ABC1-like proteins; in humans, these are ADCK3 and the putative protein kinases named ADCK1 and ADCK2. Yeast Abc1p and its human homolog ADCK3 are atypi…	cd13971	2.76616e-130
23	specific	109013	4	301	STKc	STKc_CDK_like	cd07829	1.50059e-179
24	superfamily	141628	504	854	PKc	PKc_like superfamily	cl21453	6.06352e-31
25	specific	123009	10	277	STKc	STKc_MST3_like	cd06609	3.43826e-170
26	specific	130290	40	372	STKc	STKc_LKB1_CaMKK	cd14008	1.97905e-103
27	superfamily	127136	133	366	PKc	PKc_like superfamily	cl21453	1.04163e-57
28	superfamily	138086	97	468	PKc	PKc_like superfamily	cl21453	3.6386e-91
29	superfamily	127120	297	559	PKc	PKc_like superfamily	cl21453	9.09204e-67
30	superfamily	127141	118	315	PKc	PKc_like superfamily	cl21453	1.5504e-62
31	specific	124973	1	235	STKc	STKc_MAPKKK	cd06606	1.88074e-115
32	superfamily	132432	220	539	Sphk	PLN02958 superfamily: diacylglycerol kinase/D-erythro-sphingosine kinase	cl29912	1.97317e-28
33	superfamily	134269	51	286	PKc	PKc_like superfamily	cl21453	1.81576e-38
34	superfamily	135894	186	464	PKc	PKc_like superfamily	cl21453	6.09405e-40
35	specific	108998	151	264	CAP	CAP_ED	cd00038	6.32346e-27
35	specific	108998	28	134	CAP	CAP_ED	cd00038	5.18877e-26
35	superfamily	108998	299	588	PKc	PKc_like superfamily	cl21453	1.0494e-149
36	superfamily	127143	699	935	PKc	PKc_like superfamily	cl21453	1.4704e-48
36	superfamily	127143	214	362	PKc	PKc_like superfamily	cl21453	6.14831e-42

## Sheet: Figure 5A
Query	Hit type	ID	From	To	tdomianName	Annotation	Accession	E-Value
1	specific	142725	18	93	RNA_pol	RNAP_I_III_AC19: AC19 subunit of Eukaryotic RNA polymerase (RNAP) I and RNAP III The eukaryotic AC19 subunit of RNA polymerase (RNAP) I and RNAP III is involved in the assembly of RNAP subunits. RNAP is a large multi-subunit complex responsible for the synthesis of RNA. It is the principal enzyme of the transcription process, and is a final target in many regulatory pathways that control gene exp…	cd07029	9.1316e-43
2	superfamily	137486	726	839	PHD	COG5141 superfamily：PHD zinc finger-containing protein	cl34917	1.77859e-23
2	specific	137486	89	197	PHD	ePHD：Extended plant homeodomain (PHD) finger, characterized by Cys2HisCys5HisCys2His PHD finger is also termed LAP (leukemia-associated protein) motif or TTC (trithorax consensus) domain. The extended PHD finger is characterized as Cys2HisCys5HisCys2His, which has been found in a variety of eukaryotic proteins involved in the control of gene transcription and chromatin dynamics. PHD fingers can r…	cd15571	1.95513e-23
2	superfamily	137486	21	67	PHD	PHD_SF superfamily：PHD finger superfamily The PHD finger superfamily includes a canonical plant homeodomain (PHD) finger typically characterized as Cys4HisCys3, and a non-canonical extended PHD finger, characterized as Cys2HisCys5HisCys2His. Variations include the RAG2 PHD finger characterized by Cys3His2Cys2His and the PHD finger 5 found in nuclear receptor-binding SET domain-containing proteins…	cl22851	2.48468e-07
3	specific	137221	83	164	TIF	TAFII28：hTAFII28-like protein conserved region The general transcription factor, TFIID, consists of the TATA-binding protein (TBP) associated with a series of TBP-associated factors (TAFs) that together participate in the assembly of the transcription preinitiation complex. The conserved region is found at the C-terminal of most member proteins. The crystal structure of hTAFII28 with hTAFII18 sho…	pfam04719	2.05684e-25
4	superfamily	155501	3	299	RNA_pol	PTZ00418 superfamily: Poly(A) polymerase; Provisional	cl36559	2.90146e-106
5	specific	134018	29	120	HSF	HSF_DNA-bind: HSF-type DNA-binding	pfam00447	1.27193e-32
6	specific	141339	17	124	TEF	RPB9：DNA-directed RNA polymerase, subunit M/Transcription elongation factor TFIIS [Transcription] linked to 3D-structure	COG1594	8.41825e-22
7	specific	155375	362	411	PHD	PHD_MMD1_like	cd15556	1.02653e-19
7	specific	155375	316	357	PHD	PHD	smart00249	2.30506e-07
8	specific	128836	413	479	TEF	TFIIS_I：N-terminal domain (domain I) of transcription elongation factor S-II (TFIIS); similar to a domain found in elongin A and CRSP70; likely to be involved in transcription; domain I from TFIIS interacts with RNA polymerase II holoenzyme	cd00183	1.89417e-15
8	specific	128836	18	71	DEK	DEK_C：DEK C terminal domain DEK is a chromatin associated protein that is linked with cancers and autoimmune disease. This domain is found at the C terminal of DEK and is of clinical importance since it can reverse the characteristic abnormal DNA-mutagen sensitivity in fibroblasts from ataxia-telangiectasia (A-T) patients. The structure of this domain shows it to be homologous to the E2F/DP trans…	pfam08766	7.12841e-08
9	specific	141627	598	643	bZIP	bZIP_u2：Basic leucine zipper (bZIP) domain of bZIP transcription factors: a DNA-binding and dimerization domain; uncharacterized subfamily Basic leucine zipper (bZIP) factors comprise one of the most important classes of enhancer-type transcription factors. They act in networks of homo and heterodimers in the regulation of a diverse set of cellular processes including cell survival, learning and …	cd14811	1.42771e-14
10	superfamily	140840	124	1318	SIN	Sin3 superfamily：Histone deacetylase complex, regulatory component SIN3 [Chromatin structure and dynamics]	cl35027	2.52618e-126
11	superfamily	158423	38	273	RNA_pol	RNA_pol_Rpc34 superfamily	cl02127	8.50509e-71
12	specific	144474	419	499	SPT2	SPT2：SPT2 chromatin protein This family includes the Saccharomyces cerevisiae protein SPT2 which is a chromatin protein involved in transcriptional regulation.	pfam08243	2.653e-12
12	specific	144474	38	87	TEF	Med26：TFIIS helical bundle-like domain Mediator is a large complex of up to 33 proteins that is conserved from plants to fungi to humans - the number and representation of individual subunits varying with species {1-2]. It is arranged into four different sections, a core, a head, a tail and a kinase-activity part, and the number of subunits within each of these is what varies with species. Overal…	pfam08711	1.06403e-08
12	specific	144474	341	404	SAM	SAM：Sterile alpha motif. Widespread domain in signalling and nuclear proteins. In EPH-related tyrosine kinases, appears to mediate cell-cell initiated signal transduction via the binding of SH2-containing proteins to a conserved tyrosine that is phosphorylated. In many cases mediates homodimerisation.	smart00454	1.98444e-08
13	specific	129160	118	173	CBFB	CBFB_NFYA：CCAAT-binding transcription factor (CBF-B/NF-YA) subunit B	pfam02045	2.22206e-32
14	superfamily	143063	106	216	Bromodomain	Bromodomain superfamily：Bromodomain. Bromodomains are found in many chromatin-associated proteins and in nuclear histone acetyltransferases. They interact specifically with acetylated lysine.	cl02556	6.38569e-39
14	superfamily	143063	466	824	HAT	HAT_KAT11 superfamily：Histone acetylation protein Histone acetylation is required in many cellular processes including transcription, DNA repair, and chromatin assembly. This family contains the fungal KAT11 protein (previously known as RTT109) which is required for H3K56 acetylation. Loss of KAT11 results in the loss of H3K56 acetylation, both on bulk histone and on chromatin. KAT11 and H3K56 ac…	cl02120	7.88599e-33
14	specific	143063	275	373	PHD	PHD_HAC_like：PHD finger found in Arabidopsis thaliana histone acetyltransferases (HATs) HAC and similar proteins This family includes A. thaliana HACs (HAC1/2/4/5/12), which are histone acetyltransferases of the p300/CREB-binding protein (CBP) co-activator family. CBP-type HAT proteins are also found in animals, but absent in fungi. The domain architecture of CBP-type HAT proteins differs between…	cd15614	7.22807e-30
15	specific	133149	10	294	TIF	SUA7: Transcription initiation factor TFIIIB, Brf1 subunit/Transcription initiation factor TFIIB [Transcription]	COG1405	2.14914e-61
16	superfamily	141637	2	311	SIN	Sin_N superfamily：Sin-like protein conserved region Family of higher eukaryotic proteins. SIN was identified as a protein that interacts specifically with SXL (sex lethal) in a yeast two-hybrid assay. The interaction is mediated by one of the SXL RNA binding domains.	cl20275	3.63865e-55
17	specific	143397	960	1005	Zinc Finger	zf-CW：CW-type Zinc Finger This domain appears to be a zinc finger. The alignment shows four conserved cysteine residues and a conserved tryptophan. It was first identified by, and is predicted to be a "highly specialized mononuclear four-cysteine zinc finger...that plays a role in DNA binding and/or promoting protein-protein interactions in complicated eukaryotic processes including...chromatin m…	pfam07496	3.38764e-18
17	specific	143397	642	686	Zinc Finger	zf-CW	pfam07496	1.54581e-15
17	specific	143397	198	244	PHD	PHD3_NSD	cd15566	1.54643e-15
17	specific	143397	133	197	PHD	PHD2_NSD	cd15565	2.06571e-15
17	specific	143397	780	824	Zinc Finger	zf-CW	pfam07496	1.58646e-11
17	specific	143397	80	129	PHD	PHD	pfam00628	1.24856e-07
18	specific	158630	373	422	RING	SP-RING_PIAS_like: SP-RING finger found in the Siz/PIAS RING (SP-RING) family of SUMO E3 ligases The SP-RING family includes PIAS (protein inhibitor of activated STAT) proteins, Zmiz proteins, and Siz proteins from plants and fungi. The PIAS (protein inhibitor of activated STAT) protein family modulates the activity of several transcription factors and acts as an E3 ubiquitin ligase in the sumoyl…	cd16650	1.04643e-21
18	specific	158630	17	47	SAP	SAP:Putative DNA-binding (bihelical) motif predicted to be involved in chromosomal organisation	smart00513	2.6735e-05
18	superfamily	158630	185	228	PHD	PHD_SF superfamily	cl22851	0.000186489
19	superfamily	129252	1270	1363	Bromodomain	Bromodomain superfamily：Bromodomain. Bromodomains are found in many chromatin-associated proteins and in nuclear histone acetyltransferases. They interact specifically with acetylated lysine.	cl02556	1.18169e-42
19	superfamily	129252	1616	1820	HAT	HAT_KAT11 superfamily：Histone acetylation protein Histone acetylation is required in many cellular processes including transcription, DNA repair, and chromatin assembly. This family contains the fungal KAT11 protein (previously known as RTT109) which is required for H3K56 acetylation. Loss of KAT11 results in the loss of H3K56 acetylation, both on bulk histone and on chromatin. KAT11 and H3K56 ac…	cl02120	4.53749e-30
19	superfamily	129252	1429	1492	PHD	PHD_SF superfamily：PHD finger superfamily The PHD finger superfamily includes a canonical plant homeodomain (PHD) finger typically characterized as Cys4HisCys3, and a non-canonical extended PHD finger, characterized as Cys2HisCys5HisCys2His. Variations include the RAG2 PHD finger characterized by Cys3His2Cys2His and the PHD finger 5 found in nuclear receptor-binding SET domain-containing proteins…	cl22851	4.43543e-26
19	specific	129252	654	716	Zinc Finger	zf-TAZ：TAZ zinc finger The TAZ2 domain of CBP binds to other transcription factors such as the p53 tumor suppressor protein, E1A oncoprotein, MyoD, and GATA-1. The zinc coordinating motif that is necessary for binding to target DNA sequences consists of HCCC.	pfam02135	1.04004e-19
19	specific	129252	2137	2202	Zinc Finger	zf-TAZ：TAZ zinc finger The TAZ2 domain of CBP binds to other transcription factors such as the p53 tumor suppressor protein, E1A oncoprotein, MyoD, and GATA-1. The zinc coordinating motif that is necessary for binding to target DNA sequences consists of HCCC.	pfam02135	1.07085e-16
19	superfamily	129252	2062	2103	Zinc Finger	ZZ superfamily：Zinc finger, ZZ type. Zinc finger present in dystrophin, CBP/p300 and many other proteins. The ZZ motif coordinates one or two zinc ions and most likely participates in ligand binding or molecular scaffolding. Many proteins containing ZZ motifs have other zinc-binding motifs as well, and the majority serve as scaffolds in pathways involving acetyltransferase, protein kinase, or ubi…	cl00295	3.64346e-12
20	specific	142181	55	146	HSF	HSF_DNA-bind:HSF-type DNA-binding	pfam00447	7.59432e-43
21	specific	132948	246	293	bZIP	bZIP_AUREO-like:Basic leucine zipper (bZIP) domain of blue light (BL) receptor aureochrome (AUREO) and similar bZIP domains AUREO is a BL-activated transcription factor specific to phototrophic stramenopiles. It has a bZIP and a BL-sensing light-oxygen voltage (LOV) domain. It has been shown to mediate BL-induced branching and regulate the development of the sex organ in Vaucheria frigida. bZIP f…	cd14809	2.08902e-18
21	superfamily	132948	303	375	PAS	PAS superfamily：PAS domain; PAS motifs appear in archaea, eubacteria and eukarya. Probably the most surprising identification of a PAS domain was that in EAG-like K+-channels. PAS domains have been found to bind ligands, and to act as sensors for light and oxygen in signal transduction.	cl21578	3.66076e-05
22	specific	135267	10	140	RNA_pol	RNA_pol_Rpb8：RNA polymerase Rpb8 Rpb8 is a subunit common to the three yeast RNA polymerases, pol I, II and III. Rpb8 interacts with the largest subunit Rpb1, and with Rpb3 and Rpb11, two smaller subunits.	pfam03870	1.07926e-64
23	specific	108989	17	1512	RNA_pol	RNAP_II_RPB1_N：Largest subunit (Rpb1) of eukaryotic RNA polymerase II (RNAP II), N-terminal domain The two largest subunits of RNA polymerase II (RNAP II), Rpb1 and Rpb2, form the active site, DNA entry channel and RNA exit channel. RNAP II is a large multi-subunit complex responsible for the synthesis of mRNA in eukaryotes. RNAP II consists of a 10-subunit core enzyme and a peripheral heterodime…	cd02733	0
24	specific	144521	37	321	RNA_pol	RNAP_I_II_AC40：AC40 subunit of Eukaryotic RNA polymerase (RNAP) I and RNAP III The eukaryotic AC40 subunit of RNA polymerase (RNAP) I and RNAP III is involved in the assembly of RNAP subunits. RNAP is a large multi-subunit complex responsible for the synthesis of RNA. It is the principal enzyme of the transcription process, and is a final target in many regulatory pathways that control gene expre…	cd07032	2.88586e-162
25	specific	137041	34	898	RNA_pol	RNAP_III_RPC1_N：Largest subunit (RPC1) of eukaryotic RNA polymerase III (RNAP III), N-terminal domain Rpc1 (C160) subunit forms part of the active site region of RNAP III. RNAP III is one of the three distinct classes of nuclear RNAP in eukaryotes that is responsible for the synthesis of tRNAs, 5SrRNA, Alu-RNA, U6 snRNA genes, and some others. RNAP III is the largest nuclear RNA polymerase with 1…	cd02583	0
25	specific	137041	1152	1510	RNA_pol	RNAP_III_Rpc1_C：Largest subunit (Rpc1) of Eukaryotic RNA polymerase III (RNAP III), C-terminal domain Eukaryotic RNA polymerase III (RNAP III) is a large multi-subunit complex responsible for the synthesis of tRNAs, 5SrRNA, Alu-RNA, U6 snRNA, among others. Rpc1 is also known as C160 in yeast. Structure studies suggest that different RNA polymerase complexes share a similar crab-claw-shape structu…	cd02736	2.41941e-174
26	specific	108266	44	1152	RNA_pol	RNA_pol_B_RPB2: RNA polymerase beta subunit. RNA polymerases catalyse the DNA dependent polymerization of RNA. Prokaryotes contain a single RNA polymerase compared to three in eukaryotes (not including mitochondrial. and chloroplast polymerases). Each RNA polymerase complex contains two related members of this family, in each case they are the two largest subunits.The clamp is a mobile structure …	cd00653	0
27	specific	108881	27	1144	RNA_pol	RNA_pol_B_RPB2	cd00653	0
28	specific	129873	104	171	HOX	Homeobox:The homeobox domain or homeodomain was first identified in a number of drosophila homeotic and segmentation proteins, but is now known to be well-conserved in many other animals, including vertebrates [ (PUBMED:2568852) (PUBMED:1357790) ]. Hox genes encode homeodomain-containing transcriptional regulators that operate differential genetic programs along the anterior-posterior axis of ani…	pfam05920	5.21041e-17
28	superfamily	129873	284	351	HOX	Homeobox	cl00084	8.53883e-07
29	specific	137801	483	772	RNA_pol	PAP_central：Poly(A) polymerase central domain The central domain of Poly(A) polymerase shares structural similarity with the allosteric activity domain of ribonucleotide reductase R1, which comprises a four-helix bundle and a three-stranded mixed beta- sheet. Even though the two enzymes bind ATP, the ATP-recognition motifs are different.	pfam04928	1.30587e-103
29	superfamily	137801	848	910	RNA_pol	PAP_RNA-bind superfamily：Poly(A) polymerase predicted RNA binding domain Based on its similarity structurally to the RNA recognition motif this domain is thought to be RNA binding.	cl37717	5.67563e-05
30	superfamily	142676	464	993	CHROMO	PLN03142 superfamily:Probable chromatin-remodeling complex ATPase chain; Provisional	cl33647	9.49749e-150
30	superfamily	142676	251	330	CHROMO	CD_CSD superfamily:CHROMO (CHRromatin Organization Modifier) domains and chromo shadow domains Members of this group are chromodomains or chromo shadow domains; these are SH3-fold-beta-barrel domains of the chromo-like superfamily. Chromodomains lack the first strand of the SH3-fold-beta-barrel, this first strand is altered by insertion in the chromo shadow domains. The chromodomain is a conserve…	cl28914	1.67996e-13
30	superfamily	142676	362	422	CHROMO	CD_CSD superfamily	cl28914	6.24629e-11
30	superfamily	142676	7	58	PHD	PHD_SF superfamily:PHD finger superfamily The PHD finger superfamily includes a canonical plant homeodomain (PHD) finger typically characterized as Cys4HisCys3, and a non-canonical extended PHD finger, characterized as Cys2HisCys5HisCys2His. Variations include the RAG2 PHD finger characterized by Cys3His2Cys2His and the PHD finger 5 found in nuclear receptor-binding SET domain-containing proteins…	cl22851	2.27035e-10
31	superfamily	144553	331	507	RNA_pol	RNA_pol_Rpc82 superfamily	cl05293	2.94098e-07
31	superfamily	144553	18	79	RNA_pol	HTH_9 superfamily:RNA polymerase III subunit RPC82 helix-turn-helix domain This family consists of several DNA-directed RNA polymerase III polypeptides which are related to the Saccharomyces cerevisiae RPC82 protein. RNA polymerase C (III) promotes the transcription of tRNA and 5S RNA genes. In Saccharomyces cerevisiae, the enzyme is composed of 15 subunits, ranging from 160 to about 10 kDa. This…	cl07012	7.79993e-06
32	specific	140560	7	118	PWWP	PWWP：PWWP domain The PWWP domain is named after a conserved Pro-Trp-Trp-Pro motif. The domain binds to Histone-4 methylated at lysine-20, H4K20me, suggesting that it is methyl-lysine recognition motif. Removal of two conserved aromatic residues in a hydrophobic cavity created by this domain within the full-length protein, Pdp1, abolishes the interaction o f the protein with H4K20me3. In fission y…	pfam00855	7.76409e-14
32	superfamily	140560	506	668	TEF	TFSII superfamily：N-terminal domain (domain I) of transcription elongation factor S-II (TFIIS); similar to a domain found in elongin A and CRSP70; likely to be involved in transcription; domain I from TFIIS interacts with RNA polymerase II holoenzyme	cl36890	4.63382e-07
32	specific	140560	304	346	DEK	DEK_C：DEK C terminal domain DEK is a chromatin associated protein that is linked with cancers and autoimmune disease. This domain is found at the C terminal of DEK and is of clinical importance since it can reverse the characteristic abnormal DNA-mutagen sensitivity in fibroblasts from ataxia-telangiectasia (A-T) patients. The structure of this domain shows it to be homologous to the E2F/DP trans…	pfam08766	3.64701e-06
